# Supplementary material for: Comparative genomics of metabolic capacities of regulons controlled by cis-regulatory RNA motifs in bacteria
Source: BMC Genomics. 2013 Sep 2;14:597. doi: 10.1186/1471-2164-14-597 (PMC3766115; doi:10.1186/1471-2164-14-597)
Supplement: Additional file 1 — The inferred content of 42 RNA motif regulons in microbial genomes from 24 taxonomic groups. Each cell contains all genes and operons predicted to be regulated by a particular RNA motif in a genome. Multiple candidate operons are separated by semicolons. In the operon description, dashes separate neighboring genes but are omitted for genes sharing the same locus mnemonic. Parentheses indicate fused genes. [file 1471-2164-14-597-S1.xlsx]

## Sheet: Table S1 
Additonal file 1. The inferred content of 42 RNA motif regulons in microbial genomes from 24 taxonomic groups.
RNA motif name	TPP*	Cobalamin	FMN	Lysine	SAM	Glycine	Purine	SAH	SAM-IV	SAM Alpha	SAM-Chlorobi	SAM-SAH	SMK-box	preQ1	THF	preQ1-II	MOCO	glmS	Mg sensor	GEMM	PyrR	sucA	serC	speF	ybhL	ydaO-yuaA	ykkC-yxkD	mini-ykkC	ykoK	ylbH	yybP-ykoY	glnA	L10	L13	L19	L20	L21	S15	Leu	His	Thr	Trp
Firmicutes - Lactobacillaceae
Lactobacillus sakei subsp. sakei 23K	tenA-thiW; thiMDE-cytX; yuaJ	-	ribU	lysP	-	-	-	-	-	-	-	-	metK	iunH-qrtT; queT	folT	-	-	-	-	-	pyrR; pyrPBC-carAB-pyrKDFE; cytX; pyrG	-	-	-	-	-	-	-	COG0474	-	atcL	-	rplJL	rplM-rpsI	rplS	infC-rpmI-rplT	rplU-ysxB-rpmA	rpsO	-	-	-	-
Lactobacillus casei ATCC 334	ykoEDC-tenA-thiWMED; yuaJ	-	ribU	lysA-dapDLAB; lysXY	-	-	-	-	-	-	-	-	metK	-	folT	queT	-	-	-	-	pyrRPBC-carAB-pyrDFE	-	-	-	-	-	-	-	-	-	atcL	-	rplJL	rplM-rpsI	rplS	infC-rpmI-rplT	rplU-ysxB-rpmA	-	-	-	-	-
Lactobacillus rhamnosus GG	ykoEDC-tenA-thiWMED; yuaJ	-	ribU	lysA-dapDL; lysXY	-	-	-	-	-	-	-	-	metK	-	folT	queT	-	-	-	-	pyrRPBC-carAB-pyrDFE; pyrG	-	-	-	-	-	-	-	COG0474	-	atcL	-	rplJL	rplM-rpsI	rplS	infC-rpmI-rplT	rplU-ysxB-rpmA	-	-	-	-	-
Lactobacillus delbrueckii subsp. bulgaricus ATCC BAA-365	ykoDC; ykoE	-	ribU	lysXY	-	-	xpt-pbuX	-	-	-	-	-	metK	-	-	-	-	-	-	-	pyrR; pyrBC-carAB; pyrFE; pyrP	-	-	-	-	-	-	-	mgtB	-	atcL	-	rplJL	rplM-rpsI	rplS	infC-rpmI-rplT	rplU-rpmA	rpsO	-	-	-	-
Lactobacillus johnsonii NCC 533	ykoEDC	-	ribU	lysXY	-	-	xpt-pbuX; pbuO	-	-	-	-	-	metK	-	-	-	-	-	-	-	pyrR; pyrBC-carAB-pyrR; pyrFE; pyrP	-	-	-	-	-	-	-	mgtB; mgtB	-	atcL; atcL	-	rplJL	rplM-rpsI	rplS	infC-rpmI-rplT	rplU-rpmA	rpsO	-	-	-	-
Lactobacillus helveticus DPC 4571	-	LVIS_2082	ribU	lysA-dapDLAB-patA-asd; lysXY	-	-	xpt-pbuX; pbuO	-	-	-	-	-	metK	-	-	-	-	-	-	-	pyrR; pyrBC-carAB; pyrFE; pyrRP	-	-	-	-	-	-	-	mgtB; mgtB	-	-	-	rplJL	rplM-rpsI	rplS	infC-rpmI-rplT	rplU-rpmA	-	-	-	-	-
Lactobacillus acidophilus NCFM	ykoE	-	ribU	lysA-dapDLAB-patA-asd; lysXY	-	-	xpt-pbuX; pbuO	-	-	-	-	-	metK	-	-	-	-	-	-	-	pyrR; pyrBC-carAB; pyrFE; pyrRP	-	-	-	-	-	-	-	mgtB	-	atcL; atcL	-	rplJL	rplM-rpsI	rplS	infC-rpmI-rplT	rplU-rpmA	-	-	-	-	-
Lactobacillus salivarius subsp. salivarius UCC118	yuaJ	-	ribU	lysP	-	-	xpt-pbuX	-	-	-	-	-	metK	iunH-qrtT; queT	folT	-	-	-	-	-	pyrBC-carAB-pyrD; pyrRP-carA	-	-	-	-	-	-	-	-	-	-	-	rplJL	rplM-rpsI	rplS	infC-rpmI-rplT	rplU-ysxB-rpmA	rpsO	-	-	-	-
Pediococcus pentosaceus ATCC 25745	thiMDE-tenA; LEUM_0768; thiXYZ	-	ribU; ribDE(B/A)H	lysP; lysC-dapF	-	-	pbuX	-	-	-	-	-	metK	queT	folT	queT	-	-	-	-	pyrP; pyrF; pyrG	-	-	-	-	-	-	-	-	-	atcL	-	rplJL	rplM-rpsI	rplS	infC-rpmI-rplT	rplU-ysxB-rpmA	rpsO	-	-	-	-
Lactobacillus brevis ATCC 367	thiMDE; ykoEDC-tenA	-	ribU; ribDE(B/A)H	lysP	-	-	pbuX	-	-	-	-	-	metK	-	folT	-	-	-	-	-	pyrP; pyrFE; LEUM_0444-cytX; pyrG	-	-	-	-	-	ykkCD	-	lp_2077-76-75	-	atcL	-	rplJL	rplM-rpsI	rplS	infC-rpmI-rplT	rplU-ysxB-rpmA	rpsO	-	-	-	-
Lactobacillus plantarum WCFS1	thiMDE-cytX; ykoEDC	-	ribU	lysP	-	-	pbuX; adeC	-	-	-	-	-	metK	iunH-qrtT; queT	-	-	-	glmS	-	-	pyrR; pyrR-carA; pyrP; pyrBC-carAB-pyrDFE	-	-	-	-	-	-	-	lp_2077-76-75	-	atcL	-	rplJL	rplM-rpsI	rplS	infC-rpmI-rplT	rplU-ysxB-rpmA	-	-	-	-	-
Lactobacillus fermentum IFO 3956	ykoEDC; thiMDE; ykoE-thiW	-	ribU; ribDE(B/A)H	lysA-dapDLAB-patA-asd; lysP	-	-	pbuX	-	-	-	-	-	metK	-	-	-	-	-	-	-	pyrR; pyrBC-carAB-pyrD; pyrP; pyrFE; cytX-codA	-	-	-	-	-	-	-	-	-	-	-	rplJL	-	rplS	infC-rpmI-rplT	rplU-ysxB-rpmA	-	-	-	-	-
Lactobacillus reuteri JCM 1112	thiMDE; cytX; ykoEDC	-	ribDE(B/A)H	lysA-dapDLAB-patA-asd; lysP	-	-	pbuX	-	-	-	-	-	metK	-	folT	-	-	-	-	-	carAB; pyrBCDFE; pyrP; cytX-codA	-	-	-	-	-	-	-	-	-	-	-	rplJL	rplM-rpsI	rplS	infC-rpmI-rplT	rplU-ysxB-rpmA	rpsO	-	-	-	-
Oenococcus oeni PSU-1	ykoEDC; ykoE-LEUM_0768-ykoDC	-	ribU	lysA-dapDLAB-asd-patA; lysXY	metK	-	xpt-pbuX; guaB	-	-	-	-	-	-	-	-	-	-	-	-	-	-	-	-	-	-	-	-	-	-	-	atcL	-	rplJL	-	-	infC-rpmI-rplT	rplU-rpmA	rpsO	-	-	-	-
Leuconostoc mesenteroides subsp. mesenteroides ATCC 8293	tenA; ykoEDC; thiMDE; ykoE-LEUM_0768-ykoDC; thiE; LEUM_0933-36-thiWM; LEUM_1455-thyA-LEUM_1453; LEUM_0981-82	-	ribU; ribDE(B/A)H	lysA-dapDLAB; dapX-asd; lysP	metK	-	pbuO; guaB	-	-	-	-	-	-	iunH-qrtT; queT	folT	-	-	-	-	-	pyrBC-carAB-pyrFE	-	-	-	-	-	COG3603	-	-	-	atcL	-	rplJL	rplM-rpsI	rplS	infC-rpmI-rplT	rplU-rpmA	rpsO	-	-	-	-
Firmicutes - Streptococcaceae
Lactococcus lactis subsp. cremoris SK11	yuaJ; thiMDE	-	ribU	lysP; dapA	-	-	xpt-pbuX	-	-	-	-	-	-	-	-	queT	-	-	-	-	pyrRP; carB; pyrKDF; pyrEC	-	-	-	-	-	-	-	mgtB	-	atcL	-	rplJL	rplM-rpsI	rplS	infC-rpmI-rplT	rplU-ysxB-rpmA	rpsO	-	-	-	-
Lactococcus lactis subsp. lactis Il1403	yuaJ; thiMDE	-	ribU; ribDE(B/A)H	lysP; dapA	-	-	xpt-pbuX	-	-	-	-	-	-	-	-	queT	-	-	-	-	pyrRPB-carA; carB; pyrKDF; pyrEC	-	-	-	-	-	-	-	mgtB	-	atcL	-	rplJL	rplM-rpsI	-	infC-rpmI-rplT	rplU-ysxB-rpmA	rpsO	-	-	-	-
Streptococcus thermophilus CNRZ1066	yuaJ	-	ribU-X	-	-	glyP	xpt-pbuX	-	-	-	-	-	-	-	-	-	-	-	-	-	pyrR; pyrKD; pyrFE	-	-	-	-	-	-	-	-	-	atcL	-	rplJL	rplM-rpsI	rplS	infC-rpmI-rplT	rplU-rpmA	rpsO	-	-	-	-
Streptococcus agalactiae 2603V/R	yuaJ; thiW-ykoEDC-tenA-thiDME	-	ribU-X; ribDE(B/A)H	-	-	glyP	xpt-pbuX	-	-	-	-	-	-	iunH-qrtT	-	queT	-	-	-	-	pyrP; pyrR-carAB; pyrB-carAB; pyrFEC	-	-	-	-	-	-	-	-	-	atcL	-	rplJL	rplM-rpsI	rplS	infC-rpmI-rplT	rplU-ysxB-rpmA	rpsO	-	-	-	-
Streptococcus uberis 0140J	yuaJ	-	ribU-X	-	-	glyP	xpt-pbuX	-	-	-	-	-	-	-	folT	queT	-	-	-	-	pyrRPB-carAB; pyrFE	-	-	-	-	-	-	-	-	-	atcL	-	rplJL	rplM-rpsI	rplS	infC-rpmI-rplT	rplU-ysxB-rpmA	rpsO	-	-	-	-
Streptococcus equi subsp. zooepidemicus MGCS10565	yuaJ	-	ribU-X	-	-	glyP	-	-	-	-	-	-	-	-	-	queT	-	-	-	-	pyrRPB-carA; carB; pyrFE	-	-	-	-	-	-	-	-	-	atcL	-	rplJL	rplM-rpsI	rplS	infC-rpmI-rplT	rplU-ysxB-rpmA	rpsO	-	-	-	-
Streptococcus dysgalactiae subsp. equisimilis GGS_124	yuaJ	-	ribU-X	-	-	glyP	xpt-pbuX	-	-	-	-	-	-	iunH-qrtT	-	queT	-	-	-	-	pyrRP; carB; pyrFE	-	-	-	-	-	-	-	-	-	atcL	-	rplJL	rplM-rpsI	rplS	infC-rpmI-rplT	rplU	rpsO	-	-	-	-
Streptococcus pyogenes M1 GAS	yuaJ	-	ribU-X	-	-	glyP	xpt-pbuX	-	-	-	-	-	-	-	-	queT	-	-	-	-	pyrRP-pyrB-carA; pyrFE	-	-	-	-	-	-	-	-	-	atcL	-	rplJL	rplM-rpsI	rplS	infC-rpmI-rplT	rplU-ysxB-rpmA	rpsO	-	-	-	-
Streptococcus gallolyticus UCN34	yuaJ; thiW-GALLO_1183-SSU05_0732-tenA-thiDME	-	ribU; ribDE(B/A)H	-	-	glyP	xpt-pbuX	-	-	-	-	-	-	-	folT	queT	-	-	-	-	pyrRPB-carAB; pyrKD; pyrF-SSU05_1008-pyrE	-	-	-	-	-	-	-	-	-	atcL	-	rplJL	rplM-rpsI	rplS	infC-rpmI-rplT	rplU-ysxB-rpmA	rpsO	-	-	-	-
Streptococcus mutans UA159	yuaJ	-	ribU-X	-	-	glyP	-	-	-	-	-	-	-	-	folT	queT	-	-	-	-	pyrRPB-carAB; pyrKDFE	-	-	-	-	-	-	-	-	-	atcL	-	rplJL	rplM-rpsI	rplS	infC-rpmI-rplT	rplU-ysxB	rpsO	-	-	-	-
Streptococcus suis 05ZYH33	yuaJ; SSU05_0732-thiDME	-	ribU	-	-	glyP	-	-	-	-	-	-	-	-	folT-folC	queT	-	-	-	-	pyrRB; carA; carB; pyrK; pyrF-SSU05_1008-pyrE	-	-	-	-	-	-	-	-	-	atcL	-	rplJL	rplM-rpsI	rplS	infC-rpmI-rplT	rplU-rpmA	rpsO	-	-	-	-
Streptococcus mitis B6	COG0011-thiXYZ	-	ribU-X	-	-	glyP	xpt-pbuX	-	-	-	-	-	-	-	-	queT	-	-	-	-	pyrP; pyrRB-carA; carB; pyrFE; pyrKD	-	-	-	-	-	-	-	mgtB	-	atcL	-	rplJL	rplM-rpsI	rplS	infC-rpmI-rplT	rplU-ysxB-rpmA	rpsO	-	-	-	-
Streptococcus pneumoniae TIGR4	ykoEDC-tenA-thiWME; thiD; COG0011-thiXYZ	-	ribU-X; ribDE(B/A)H	-	-	glyP	xpt-pbuX	-	-	-	-	-	-	-	-	queT	-	-	-	-	pyrP; pyrRB-carA; carB; pyrFE; pyrKD	-	-	-	-	-	-	-	-	-	atcL	-	rplJL	rplM-rpsI	rplS	infC-rpmI-rplT	rplU-ysxB-rpmA	rpsO	-	-	-	-
Streptococcus gordonii str. Challis substr. CH1	COG0011-thiXYZ	-	ribU-X	-	-	-	xpt-pbuX	-	-	-	-	-	-	-	-	queT	-	-	-	-	pyrR; carAB; pyrRPB; pyrKD; pyrFE	-	-	-	-	-	-	-	mgtB	-	atcL	-	rplJL	rplM-rpsI	-	infC-rpmI-rplT	rplU-ysxB-rpmA	rpsO	-	-	-	-
Streptococcus sanguinis SK36	thiXYZ	-	ribU-X	-	-	glyP	-	-	-	-	-	-	-	-	-	queT	-	-	-	-	pyrRPB-carAB; pyrKD; pyrFE	-	-	-	-	-	-	-	SSA_1735-mgtB	-	atcL	-	rplJL	rplM-rpsI	rplS	infC-rpmI-rplT	rplU	rpsO	-	-	-	-
Firmicutes - Bacillales
Bacillus subtilis subsp. subtilis str. 168	ylmB; tenAI-thiOSGFD; ykoFEDC; thiC; yuaJ	btuFC-(btuD/cbiZ)-pduO	ribDE(B/A)HT; ribU	yvsH; lysC	metF; metIC; metNPQ; metK; mtnKA; mtnWXBD; cysHP-sat-cysCG-sirBC; metE; metE; metE; yoaDCB	gcvTP1P2	xpt-pbuX; nupG; pbuE; pbuG; purEKBCSQLFMNHD	-	-	-	-	-	-	queCDEF	-	-	-	glmS	-	-	pyrR; pyrP; pyrBC-carAB-pyrKDFE	-	-	-	-	ydaO; ktrAB	ykkCD; yxkD	-	mgtE	ylbH-coaD	ykoY; yybP	-	rplJL	rplM-rpsI	rplS	infC-rpmI-rplT	rplU-ysxB-rpmA	-	-	-	-	-
Bacillus amyloliquefaciens FZB42	tenAI-thiOSGFD; ykoEDC; thiC; yuaJ; RBAM_005680-thyA-RBAM_005700-thiD-RBAM_005720; ylmB	-	ribDE(B/A)HT; ribU	yvsH; lysC	metIC; metF; metNPQ; metK; mtnKA; mtnWXBD; cysHP-sat-cysCG-sirBC; metE; metE; yoaDCB	gcvTP1P2; ydgF	xpt-pbuX; nupG; pbuE; pbuG; purEKBCSQLFMNHD	-	-	-	-	-	-	queCDEF	-	-	-	glmS	-	-	pyrR; pyrP; pyrBC-carAB-pyrKDFE	-	-	-	-	ydaO	ykkCD; yxkD	-	mgtE	ylbH-coaD	ykoY	-	rplJL	rplM-rpsI	rplS	infC-rpmI-rplT	rplU-ysxB-rpmA	-	-	-	-	-
Bacillus pumilus SAFR-032	tenAI-thiOSGFD; tenA-ykoEDC; thiC; yuaJ	metE	ribEBHT; ribU	yvsH; lysC	metFH; metIC; metNPQ; metK; mtnKA; rbsBAC; mtnWXBD; cysHP-sat-cysCG-sirBC; metE	gcvTP1P2; ydgF	xpt-pbuX; pbuE; pbuG; purEKBCSQLFMNHD	-	-	-	-	-	-	queCDEF	-	-	-	glmS	-	srfABC-BPUM_0322-23-srfD	pyrR; pyrP; pyrBC-carAB-pyrKDFE	-	-	-	-	ydaO; COG1301	ykkCD	-	mgtE	ylbH-coaD	ykoY; yybP	-	rplJL	rplM-rpsI	rplS	-	rplU-ysxB-rpmA	-	-	-	-	-
Bacillus licheniformis DSM 13	tenAI-thiOSGFD; tenA-ykoEDC; thiC; yuaJ	metE	ribDE(B/A)HT; ribU	yvsH; lysC	metFH; metIC; metNPQ; metK; mtnKA; mtnWXBD; cysHP-sat-cysCG-sirBC; metE; metQ1; metN3P3Q3	gcvTP1P2	xpt-pbuX; nupG; pbuG; purEKBCSQLFMNHD	-	-	-	-	-	-	queCDEF	-	-	-	glmS	-	srfABCD	pyrR; pyrP; pyrBC-carAB-pyrKDFE	-	-	-	-	ydaO; COG1301	ykkCD; yxkD	-	mgtE	ylbH-coaD	ykoY; yybP	-	rplJL	rplM-rpsI	rplS	infC-rpmI-rplT	rplU-ysxB-rpmA	-	-	-	-	-
Anoxybacillus flavithermus WK1	thiME; tenA-ykoEDC-tenI-thiOSGFD; thiC	cbiWMNQOHXJCD(ET)LFGAP-cobTA-btuR; btuFC-(btuD/cbiZ)-cbiB-cobDUSC-Aflv_1049-pduO-cblTS; nrdA-Aflv_0392-91-nrdB	ribDE(B/A)HT	yvsH	metFH; metIC; metNPQ; metK; mtnKA-rbsBAC; mtnWXBD	gcvTP1P2	guaA; yczH; adeC; pbuG; purEKBCSQLFMNHD	-	-	-	-	-	-	queCDE	-	-	-	glmS	-	tlpA; Aflv_1600-sspH	pyrR; pyrP; pyrBC-carAB-pyrKDFE	-	-	-	-	-	-	-	-	ylbH-coaD	ykoY	-	rplJL	rplM-rpsI	rplS	infC-rpmI-rplT	rplU-ysxB-rpmA	-	-	-	-	-
Geobacillus kaustophilus HTA426	thiME; tenA-ykoEDC-tenI-thiOSGF; thiC	cbiWMNQOHXJCD(ET)LFGAP-GK1794-cobTA-btuR; btuFC-(btuD/cbiZ)-cbiB-cobDUSC-Aflv_1049-pduO-cblTS; nrdAB	ribDE(B/A)HT; ribU	yvsH	metFH; metIC; metNPQ; metK; mtnKA-rbsBAC; mtnWXBD; cysH-sat-cysCG-sirB; cysH; ywbC	gcvTP1P2	guaA; pbuG; purEKBCSQLFMNHD	-	-	-	-	-	-	queCDEF	-	-	-	glmS	-	-	pyrR; pyrP; pyrBC-carAB-pyrKDF-GK1156-pyrE	-	-	-	-	ydaO; GK3249-kdpABCD	-	-	-	ylbH-coaD	COG3339-ykoY	-	rplJL	rplM-rpsI	rplS	-	rplU-ysxB-rpmA	-	-	-	-	-
Bacillus cereus ATCC 14579	tenA; tenA-thiZXY-tenI-thiOSGFD; COG0011-thiX2Y2Z2; thiC; yuaJ	metE	ribDE(B/A)H; ribU	yvsH; lysC; lysA; lysP	metFH; metIC; metY3-metA-hom; metNPQQ; metK; mtnKA; rbsBAC; mtnWXBD; cysH-sat-cysCI-BC1425-cysG-sirBC; metQ2N2P2; metN3P3Q3; acy; oppBCDFA; BC0395; oppA1; metT; mtsA	glyP	xpt-pbuX; guaA; nupG; ymfC-yufNO; pbuG; purEKBCSQLFMNHD	-	-	-	-	-	-	queCDEF; queT	-	-	-	glmS	-	tlpA; BC1060	pyrR; pyrP; pyrBC-carAB-pyrKDFE; BC5442	-	-	-	-	ydaO; kdpABCD	-	-	-	ylbH-coaD	ykoY; COG3339-ykoY	-	rplJL	rplM-rpsI	rplS	infC-rpmI-rplT	rplU-ysxB-rpmA	-	-	-	-	-
Bacillus halodurans C-125	ylmB; thiCSGOD; thiC; yuaJ	btuFC-(btuD/cbiZ)-cbiB-cobDU-cbiP-cobSC-Aflv_1049-pduO; cobT; metE; nrdAB; achX	ribDE(B/A)HT	lysC; dapA; lysW; lysA	metICFH; metNPQ; metK; BH0835; hom	gcvTP1P2	xpt-pbuX; guaA; pbuG; guaD; purEKBCSQLFMNHD	-	-	-	-	-	-	queCDEF	-	-	-	glmS	-	BH0563-64-mcp	pyrR; pyrP; pyrBC-carAB-pyrKDFE	-	-	-	-	ktrAB	ykkCD	-	sapB-mgtE; BH3247-mgtE	ylbH-coaD	ykoY	-	rplJL	-	rplS	infC-rpmI-rplT	rplU-ysxB-rpmA	-	-	-	-	-
Bacillus clausii KSM-K16	ykoEDC; thiCSGOD; ylmB-tenA; tenA; thiD	metE	ribE(B/A)H; impX	dapA; lysW	metIFH; metNPQ; metK; metE; metN1P1Q1-PF00465; metN3P3Q3-acy; metE; hom	gcvTP1P2	xpt-pbuX; pbuG; purEKBCSQLFMNHD	-	-	-	-	-	-	queCDEF; ypdP	-	-	-	glmS	-	-	pyrR; pyrP-pyrBC-carAB-pyrKDFE	-	-	-	-	-	ykkCD	-	mgtE	-	ykoY; yrzF	-	rplJL	-	rplS	infC-rpmI-rplT	rplU-ysxB-rpmA	-	-	-	-	-
Oceanobacillus iheyensis HTE831	thiW-tenA-thiDME; ykoFEDC; thiM-OB0642-tenA; yuaJ	-	ribEBH; ribU	dapA; lysW	metNPQ; metK; metE; metN1P1Q1; PF00465-metQ2N2P2; metN3P3Q3-acy; OB3078-77; OB2640-metY2; bhmT; metY; ssuE; OB2779-soxA	gcvTP1P2	xpt-pbuX; guaA; pbuG; purEKBCSQLFMNHD	-	-	-	-	-	-	queF-ypdP; queDE; queT	-	-	-	glmS	-	sinR	pyrR; pyrP; pyrBC-carAB-pyrKDFE	-	-	-	-	ktrAB	ykkCD	-	-	ylbH-coaD	ykoY; yrzF	-	rplJL	rplM-rpsI	rplS	infC-rpmI-rplT	rplU-ysxB-rpmA	-	-	-	-	-
Paenibacillus sp. JDR-2	tenA-thiZXY; thiY2-COG0011-thiX2Z2-COG0084; thiC	btuFCD-cobTU-cbiB-cobSD-cbiZ; Pjdr2_2684-85-Pjdr2_2686-88	ribDE(B/A)H; impX	lysP	metAIC	-	xpt-pbuX; pbuO; adeC; pbuG; purEKBCSQLFMNHD	-	-	-	-	-	-	queCDEF	-	-	-	glmS	-	tlpA	pyrR-pyrBC-carAB-pyrFE	-	-	-	-	ydaO; kdpABCD; ktrBA; kamA; COG0791	ykkCD	-	-	ylbH-coaD	-	-	rplJL	-	rplS	infC-rpmI-rplT	rplU-ysxB-rpmA	-	-	-	-	-
Firmicutes - Staphylococcaceae
Staphylococcus aureus subsp. aureus N315	tenA-thiDME; ykoEDC	-	ribU; ribDE(B/A)H	lysP; lysC-asd-dapABDLX-lysA	metNPQ; metK; metT; metX	gcvTP1P2	xpt-pbuX-guaBA	-	-	-	-	-	-	queCDF; ypdP	-	-	-	glmS	-	-	pyrPBC-carAB-pyrKDFE-STACA0001_2201	-	-	-	-	-	-	-	-	-	ykoY	-	rplJL	rplM-rpsI	rplS	infC-rpmI-rplT	-	-	-	-	-	-
Staphylococcus capitis SK14	tenA-thiDME; thiEOGF; ykoEDC; oarX	-	ribU; ribDE(B/A)H	lysP; lysC-asd-dapABDLX-lysA	metNPQ; metK; metT; metX	gcvTP1P2	xpt-pbuX-guaBA	-	-	-	-	-	-	queCDF; ypdP	-	-	-	glmS	-	-	pyrR	-	-	-	-	-	-	-	-	-	ykoY	-	rplJL	rplM-rpsI	rplS	infC-rpmI-rplT	rplU-ysxB-rpmA	-	-	-	-	-
Staphylococcus epidermidis ATCC 12228	tenA-thiDME; thiEOGF; ykoEDC; oarX; thiY	-	ribU; ribDE(B/A)H	lysP; lysC-asd-dapABDLX-lysA	metNPQ; metK; metT; metX	gcvTP1P2	xpt-pbuX-guaBA	-	-	-	-	-	-	queCDF; ypdP	-	-	-	glmS	-	-	pyrR; pyrPBC-carAB-pyrFE-STACA0001_2201	-	-	-	-	-	-	-	-	-	ykoY	-	rplJL	rplM-rpsI	rplS	infC-rpmI-rplT	rplU-ysxB-rpmA	-	-	-	-	-
Staphylococcus carnosus subsp. carnosus TM300	tenA-thiDME; thiEOGF; ykoEDC; oarX; thiC	-	ribU; ribDE(B/A)H	lysP; lysC-asd-dapABDLX-lysA	metNPQ; metK; metT; metQ2-SSP0249; mtnE; metY-metA; metN3P3Q3; Sca_0068	gcvTP1P2	xpt-pbuX-guaBA	-	-	-	-	-	-	queCDF; ypdP	-	-	-	glmS	-	-	pyrR; pyrPBC-carAB-pyrKDFE-STACA0001_2201	-	-	-	-	-	-	-	-	-	ykoY	-	rplJL	rplM-rpsI	rplS	infC-rpmI-rplT	rplU-ysxB-rpmA	-	-	-	-	-
Staphylococcus haemolyticus JCSC1435	tenA-thiDME; thiEOGF; ykoEDC; thiY	-	ribU; ribDE(B/A)H	lysP; lysC-asd-dapABDLX-lysA	metNPQ; metK; metX; metQ2; mtnE; SH0402	gcvTP1P2	xpt-pbuX-guaBA	-	-	-	-	-	-	queCDF; ypdP	-	-	-	glmS	-	-	pyrR; pyrPBC-carAB-pyrFE-STACA0001_2201	-	-	-	-	-	-	-	-	-	ykoY	-	rplJL	rplM-rpsI	rplS	infC-rpmI-rplT	rplU-ysxB-rpmA	-	-	-	-	-
Staphylococcus saprophyticus subsp. saprophyticus ATCC 15305	tenA-thiDME; thiEOGF; ykoEDC; oarX	-	ribU; ribDE(B/A)H	lysP; lysC-asd-dapABDLX-lysA	metNPQ; metK; metT; metX; metQ2-SSP0249; mtnE	gcvTP1P2	xpt-pbuX-guaBA	-	-	-	-	-	-	queCDF; ypdP	-	-	-	glmS	-	-	pyrR; pyrPBC-carAB-pyrFE-STACA0001_2201	-	-	-	-	-	ykkCD	-	-	-	ykoY	-	rplJL	rplM-rpsI	rplS	infC-rpmI-rplT	rplU-ysxB-rpmA	-	-	-	-	-
Macrococcus caseolyticus JCSC5402	tenA-thiDME; tenA; thiEOGF; thiY; thiC; yuaJ	-	ribU; ribDE(B/A)H	lysP; lysC-asd-dapABDLX-lysA	metNPQ; metK; metQ2-SSP0249; mtnE; metY-metA; metN3P3Q3; p20d2-SA1934; mmuP-metE-MCCL_0331	gcvTP1P2	xpt-pbuX-guaBA	-	-	-	-	-	-	queCDF	-	-	-	glmS	-	-	pyrR; pyrPBC-carAB-pyrFE	-	-	-	-	-	-	-	-	-	ykoY	-	rplJL	rplM-rpsI	rplS	infC-rpmI-rplT	rplU-ysxB	-	-	-	-	-
Firmicutes - Clostridiaceae
Clostridium cellulolyticum H10	thiDCME; yuaJ	cbiMNQODLFG-hemA-cbiHJ-hemC-(cysG/hemD)-hemBL-cbiX(ET)APCB-cobD; btuFCD	ribDE(B/A)H; ribU	dapAB-lysC2	metK	serCA	xpt	-	-	-	-	-	-	queT	folT	-	-	glmS	-	-	pyrRBCF-carAB-pyrKD; pyrP	-	-	-	-	dapB; SH3/COG0791; SH3/COG0791; SH3/COG0791	ykkD	-	corA	-	ykoY; ykoY	-	rplJL	-	rplS	infC-rpmI-rplT	-	-	-	-	-	-
Clostridium kluyveri DSM 555	yuaJ; thiSFGHE; thiC; thiDME; CKL_2891	cbiMNQO	ribU; ribDE(B/A)H	lysCA; lysP	metK; metK; metNP; metQ; metA; metY; metY; sbpA-cysTWAC-aprA-CKL_1797-cysHN; CKL_1307; metN3P3Q3; CKL_2782-nifD; nifB-tauCABC1C-nifDDK; nifHDK; tlpB; CD2172; nifB-cysK; Cbei_0619; COG2606	gcvTHP1P2; ydgF; gcvR-COG2848	guaBA; purECFMNHD; pbuO	-	-	-	-	-	-	COG1924-COG1775-queC-queT	folT; folT	-	-	glmS	-	fabH-mcp; Cbei_4033-fabH	carAB; pyrRP; pyrBICFKDE	-	-	-	-	COG3773; lysM/COG3773	ykkD	-	mgtE	-	COG2119; ykoY	-	rplJL	-	rplS	rpmI-rplT	rplU-ysxB-rpmA	-	-	-	-	-
Clostridium novyi NT	thiDME; thiC; yuaJ	cobTUSC-chiPB-cobD-btuFCD; cbiMNQO; cbiACDETLFGHJK	ribU; ribDE(B/A)H	lysA; lysW; lysP	metK; metNPQ; metY-metA	glyP	guaBA; xpt; pbuO; pbuO	-	-	-	-	-	-	COG1924-COG1775-queDEC; queT	folT	-	-	glmS	-	NT01CX_0209	pyrP; carAB; pyrBCFKDE	-	-	-	-	lysM/COG3773	-	-	-	-	-	-	rplJL	-	rplS	infC-rpmI-rplT	rplU-ysxB-rpmA	-	-	-	-	-
Clostridium acetobutylicum ATCC 824	COG0084-COG0011-thiXYZ; yuaJ; thiC; thiMD; thiSFGHE	btuFCD-crdX; cbiMNQO-cobD-cbiG-pduX-cobT-cbiKPACDTLFJH-cobUSC	ribU; ribDE(B/A)H	lysA	metK; metNPQ; metA; metH; metY; metIC	ydgF	guaBA; pbuX-xpt; pbuO	-	-	-	-	-	-	queT; COG1924-COG1775-queDE-folE-queC	folT	-	-	glmS	-	-	pyrP; carAB; pyrBIFKD	-	-	-	-	COG3773; lysM/COG3773	-	-	rimM-mgtE-mntH; mntH	-	-	-	rplJL	-	rplS	infC-rpmI-rplT	rplU-ysxB-rpmA	-	-	-	-	-
Clostridium perfringens ATCC 13124	thiDME; yuaJ; thiC; thiSFGHE; tenA-yuaJ	btuFCD-Fnod_1372-cbiP; cbiMNQO; cbiKCDETLFGHJ-btuFCD; cblTS	ribU; ribDE(B/A)H	lysA; lysW; lysP	metK; metT	glyP	guaBA; pbuX; xpt; add	-	-	-	-	-	-	queT; iunH-qrtT	-	-	moeA-mobA-moeA-moaAB	glmS	-	CD2797; CD2797	pyrBCFKDE; pyrP; pyrP; carAB	-	-	-	-	-	COG3382-COG731	-	mgtB	-	COG1971; atcL	-	rplJL	-	rplS	infC-rpmI-rplT	rplU-ysxB-rpmA	-	-	-	-	-
Clostridium butyricum 5521	tenA-thiZX; yuaJ; thiWDCME	cbiKAC-CBY_3396-cbiDETLFGHJB-cobD-cbiP-Cbei_1273; cbiMN	ribU; ribDE(B/A)H	lysW	metK; msd-metH; metY; metQ5N5P5	glyP	guaBA; pbuX-xpt; add	-	-	-	-	-	-	queT	-	-	moeA-moeA-moaC-mobB-moaABB	glmS	-	flgBC-fliE; cheY	pyrP; carAB; pyrBICFKDE; codBA	-	-	-	-	-	COG731-ykkD	-	CBY_0446	-	atcL; atcL	-	-	-	rplS	-	rplU-ysxB-rpmA	-	-	-	-	-
Clostridium beijerincki NCIMB 8052	yuaJ; thiWDCME; thiFE; tenA-thiZXY	cbiKACDETLFG	ribU; ribDE(B/A)H	lysA; lysP	metK; metNPQ; msd-metH; metY; metIC	ydgF; COG2860	guaBA; pbuX-xpt; pbuO; COG2509	-	-	-	-	-	-	queT; queDE-folE-queCF	-	-	-	glmS	-	Cbei_4033-fabH; motAB; Cbei_0874-tlpA; cheY	pyrP; pyrBICFKDE; carAB	-	-	-	-	COG1246; dapB-COG1246	COG3382-COG731-ykkD	-	mgtE-mntH	-	atcL; ykoY; htpX; Cbei_1147	-	rplJL	-	rplS	infC-rpmI-rplT	-	-	-	-	-	-
Clostridium tetani E88	thiC; yuaJ; thiWDMEFGHE	btuFCD; btuF1C1D1; cobT; CTC00745-btuR; cbiPB-cobD-cbiMQ-hemA-cysG1-hemC-(cysG/hemD)-hemBL-cbiACD(E/T)LFGHJ-cblTS-cbiK-btuR; dppABCDF-CTC01405; CTC00778; dppABCDD	ribU; ribDE(B/A)H	lysA; lysW	metK; metNPQ; metY-metA; metT	glyP; COG0697	guaBA	-	-	-	-	-	-	queT	folT	-	-	glmS	-	Cbei_3975	pyrP; pyrR; pyrB	-	-	-	-	COG3773; COG0791	-	-	-	-	atcL	-	rplJ	-	rplS	infC-rplT	rplU-ysxB-rpmA	-	-	-	-	-
Clostridium botulinum A str. ATCC 3502	yuaJ; thiDME; purF2-thiC-COG0011; thiWM	cbiPB-cobD-cbiMNQ-cysG1-hemC-(cysG/hemD)-CBO0922-hemB-cbiAC-CBO0926-35-cbiDE-CBO0938-cbiT-CBO0940-44-Cbei_3085-cbiLFGHJ-cblT-cbiK-pduX-btuR	ribU; ribDE(B/A)H; ribB	lysCA; lysW; lysP	metK; metNPQ; metY-hom-metA; metF-msd-metH; metT	grdXEB-trxBA-grdACD	guaBA; pbuX-xpt; purECFMNHD; pbuO; pbuX-guaD; pbuO-xpt	-	-	-	-	-	-	queT; COG1924-COG1775-queDE-folE-queC	folT	-	-	glmS	-	-	codBA; pyrR; pyrP; pyrR; pyrBICFKDE	-	-	-	-	COG3773; lysM/COG3773	CBO2829	-	mgtE; CBO2870-mgtB	-	COG1971; atcL; atcL	-	rplJL	-	rplS	infC-rpmI-rplT	rplU-ysxB-rpmA	-	-	-	-	-
Clostridium bartlettii DSM 16795	thiDM-tenA-yuaJ, thiE; thiC	cbiMNQO; cbiPAB-cobD-pduX-cbiCDETFGHJKL-hemC-(cysG/hemD)-hemB-sstT-sstT-cysG3; dppBCADD; CLOBAR_00570-dppBCADD	ribU; fggY; ribDE(B/A)H	lysCA; asd-dapABD; lysW	metK; metNPQ; metY; metQ2	glyP	guaBA; guaD	-	-	-	-	-	-	-	-	-	moeA-mobB-moeA-moaC-moaA-moaABB	glmS	-	-	pyrRP; pyrBKDE; pyrF-carAB	-	-	-	-	-	gntR	-	-	-	COG1971; atcL	-	rplJL	-	rplS	infC-rpmI-rplT	rplU-ysxB-rpmA	-	-	-	-	-
Clostridium hiranonis DSM 13275	thiMED; thiCSFGHE	cbiMNQO	ribDE(B/A)H; ribU	lysCA; asd-dapABD; lysW	metK; metNPQ; rhc-msd-metH	grdX-trxBA-grdEABCD; alsT; COG1748	pbuO	-	-	-	-	-	-	iunH-qrtT	-	-	-	glmS	-	-	pyrF-carAB; pyrBKD	-	-	-	-	-	-	-	-	-	COG1971; atcL	-	rplJL	-	-	infC-rpmI-rplT	rplU-ysxB-rpmA	-	-	-	-	-
Clostridium difficile 630	thiCSFGHE; thiDME; thiXYZ	cbiMNQO; btuF1C1D1; cbiPAB-cobD-pduX-cbiCDETFGHJ(KL)-hemC-(cysG/hemD)-hemB-cysG3	ribU; ribDE(B/A)H; CD3299	lysCA; asd-dapABD; lysW; COG1288	metK; metNPQ; metY-metA; hom; rhc-msd-metH; metQ2	glyP; grdX-trxBA-grdEA; gcv(T/H/P1)-gcvP2	guaA; xpt; pbuO-guaD; pbuO	-	-	-	-	-	-	iunH-qrtT	-	-	-	glmS	-	CD2797; flgBC-fliEFGHIJK-flgDE-flbD-motAB-fliLZPQ-(fliR/flhB)-flhAF-fleN-fliA-Cbei_4248-flgFG-fliMN; CD2830; CD2309; CD2309; CD1990	pyrF-carABAB; pyrBKDE	-	-	-	-	-	ykkD; COG3382	-	-	-	atcL	-	rplJL	-	rplS	infC-rpmI-rplT	rplU-ysxB-rpmA	-	-	-	-	-
Clostridium sp. OhILAs	thiCW; yuaJ; thiDME	cbiMNQOCDETFGHJL; btuF1C1D1; btuFCD; cbiAP; cbiB-cobDUSC-cblTS; btuFCD-Clos_0321-22-cbiK; THA_169-sucCD-Clos_0625; btuFC-cobN-chlID	ribU	yvsH; Clos_0722-3-4	metK; hom-COG2606; metF-msd-metH; metQ4	grdX-trxBA-grdEABCD; gcvTHP1P2	guaBA; pbuO	-	-	-	-	-	-	queT	folT	-	tupA	glmS	-	pilA	pyrB; pyrCFKDE; pyrP	-	-	-	-	Clos_0046	COG3382-COG731; pbuO	-	-	-	-	-	rplJL	-	rplS	infC-rpmI-rplT	rplU-ysxB-rpmA	-	-	-	-	-
Clostridium leptum DSM 753	COG0011-thiXYZ; ykoF	CLOLEP_00712-13-cbrVUT-btuR	ribU	asd-dapAB-lysC2	metK	glyP	-	-	-	-	-	-	-	-	-	-	-	-	-	-	-	-	-	-	-	-	-	-	-	-	-	-	rplJL	-	rplS	infC-rpmI-rplT	rplU-ysxB-rpmA	-	-	-	-	-
Clostridium sp. L2-50	thiC	-	ribE(B/A)H	dapAB	metK	-	-	-	-	-	-	-	-	queDE-folE-queC	-	-	-	glmS	-	-	-	-	-	-	-	-	-	-	-	-	COG0530; COG2119; atcL	-	rplJL	-	rplS	infC-rpmI-rplT	rplU-ysxB-rpmA	rpsO	-	-	-	-
Clostridium sp. SS2/1	thiC; thiD	CLOLEP_00713-cbrVUT-CLOSS21_00429	ribU; ribDEAH-fggY; ribB	-	-	glyP	-	-	-	-	-	-	-	-	-	-	-	glmS	-	CLOSS21_00843; CLOSS21_01726; CLOBOL_02085	-	-	-	-	-	-	-	-	-	-	COG1971; COG0530	-	rplJL	-	rplS	infC-rpmI-rplT	-	rpsO	-	-	-	-
Clostridium phytofermentans ISDg	yuaJ	cobTUS-U2-C-cbiB-cobD-cbiP-btuR; btuFCD; cbiQOMNK; hemA-cysG3-hemC-(cysG/hemD)-hemBL-cbiDLFGHJA-btuR-cbiC	ribU	dapAB; lysW	metK	-	-	-	-	-	-	-	-	queT	-	-	-	glmS	-	Cphy_1136; CLOBOL_02760	-	-	-	-	-	nhaP	-	-	-	-	COG1971; atcL; atcL	-	rplJL	-	-	infC-rpmI-rplT	-	-	-	-	-	-
Clostridium nexile DSM 1787	tenA-thiDE; yuaJ; thiWMEDC; COG0011-thiX	CLONEX_02595-96-CLOLEP_00713-cbrVUT	ribU	lysW	metK	alsT	-	-	-	-	-	-	-	queT; iunH-qrtT	folT	-	-	-	-	CLONEX_03566	-	-	-	-	-	-	-	-	mgtE	-	COG1971; atcL	-	rplJL	-	rplS	infC-rpmI-rplT	rplU-ysxB-rpmA	-	-	-	-	-
Clostridium scindens ATCC 35704	yuaJ; thiSFGHE; thiC	cbiMNQO; cobW-mtbC-hemE-CBO1493-mtbCA-CBO1491-hemE	ribU; ribU	lysW	metK	grdXEB-trxBA-grdACD; potE	guaD	-	-	-	-	-	-	queT	folT	-	tupABC-moeA-moeA2; fdx-aorA-moaD-CKL_3023-CLOSCI_03472-fdx-moaAB	-	-	-	-	-	-	-	-	-	-	-	-	-	atcL; CPF_0680-CBO2022	-	rplJL	-	rplS	infC-rpmI-rplT	rplU-ysxB-rpmA	-	-	-	-	-
Clostridium bolteae ATCC BAA-613	COG0011-thiXYZ; thiWME; thiD	nikABC-dppDD-metE	ribU	dapAB; alsT	metK	glyA2-gcvTHP1P2; gcvTHP1P2; pfoR	pbuO; guaD; COG2509	-	-	-	-	-	-	queT	folT	-	-	glmS	-	CLOBOL_00226-25; CLOBAR_02389; NT01CX_2393	-	-	-	-	-	COG0591	-	-	-	-	COG1971; atcL; CPF_0825-CPF_0680	-	rplJL	-	-	infC-rpmI-rplT	-	rpsO	-	-	-	-
Bacteroidaceae
Bacteroides cellulosilyticus DSM 14838	omp_thi-pnuT-tnr3; thiEC4	btuB-BACPLE_03024-btuF1C1Y; btuB-BACPLE_03024-01615-13; pccCAB; btuB3-BACCELL_04590-cbiK-btuNS; nrdDG2; nrdAB; btuB5-cbiK; BT1483	-	-	-	-	-	-	-	-	-	-	-	-	-	-	-	-	-	-	-	-	-	-	-	-	-	-	-	-	-	-	-	-	-	-	-	-	-	-	-	-
Bacteroides uniformis ATCC 8492	omp_thi-pnuT-tnr3; thiSEGCHFE1D	btuB-BACPLE_03024; pccCAB-cbtD; BT1957-54-btuBF1C1X-BT1949; btuB3-BACCELL_04590-cbiK-btuNSVTUB4-cbiK; BT1483	-	-	-	-	-	-	-	-	-	-	-	-	-	-	-	-	-	-	-	-	-	-	-	-	-	-	-	-	-	-	-	-	-	-	-	-	-	-	-	-
Bacteroides eggerthii DSM 20697	omp_thi-pnuT-tnr3; thiSEGCHFE1D	btuB-BACPLE_03024-btuF1C1; BT1957-54-btuBF1C1X-BT1949; BT1483	-	-	-	-	-	-	-	-	-	-	-	-	-	-	-	-	-	-	-	-	-	-	-	-	-	-	-	-	-	-	-	-	-	-	-	-	-	-	-	-
Bacteroides stercoris ATCC 43183	omp_thi-pnuT-tnr3; thiSEGCHFE1D	btuB-BACPLE_03024-btuF1C1; BT1957-54-btuBF1C1X-BT1949; btuB4-cbiK(HC)(ET)(GF)(JD)-BACSTE_00641; btuB5-cbiK; BT1483	-	-	-	-	-	-	-	-	-	-	-	-	-	-	-	-	-	-	-	-	-	-	-	-	-	-	-	-	-	-	-	-	-	-	-	-	-	-	-	-
Bacteroides fragilis NCTC 9343	thiSEGC-BACCOPRO_03118-thiHFE1	btuB-BT1490-BT1486; pccCAB; cbtD-BACOVA_04701-00-BF2535-cbiA-pduO; btuB4-cbiK-btuBNSVTU-chi(HC)(ET)(GF)(JD); nrdDG; nrdAB; metE	-	-	-	-	-	-	-	-	-	-	-	-	-	-	-	-	-	-	-	-	-	-	-	-	-	-	-	-	-	-	-	-	-	-	-	-	-	-	-	-
Bacteroides thetaiotaomicron VPI-5482	omp_thi; pnuT-tnr3; thiSEGCHFE1	btuB-BT1490-BT1491; BT1486-BT1487-BT1488; pccCAB; BT1957-54-btuBF1C1X-BT1949; BT1954-btuB; nrdDG	-	-	-	-	-	-	-	-	-	-	-	-	-	-	-	-	-	-	-	-	-	-	-	-	-	-	-	-	-	-	-	-	-	-	-	-	-	-	-	-
Bacteroides ovatus ATCC 8483	omp_thi-pnuT-tnr3; thiSEGCHFE1	btuB-BT1490-BT1491; btuB-BACPLE_03024-BACOVA_03263-62; pccCAB; BT1957-54-btuBF1C1X-BT1949-BACOVA_04701-04700; cbtD; nrdDG; nrdDG2	-	-	-	-	-	-	-	-	-	-	-	-	-	-	-	-	-	-	-	-	-	-	-	-	-	-	-	-	-	-	-	-	-	-	-	-	-	-	-	-
Bacteroides vulgatus ATCC 8482	thiSEGC-BACCOPRO_03118-BACCELL_04312-thiHF	btuB-BACPLE_03024-btuF1C1Y; pccCAB-cbtD-BVU_3100-3099; btuB4F1; btuB4; nrdDG; nrdDG2; nrdAB; btuB5-cbiK; BT1483	-	-	-	-	-	-	-	-	-	-	-	-	-	-	-	-	-	-	-	-	-	-	-	-	-	-	-	-	-	-	-	-	-	-	-	-	-	-	-	-
Bacteroides dorei DSM 17855	thiSEGC-BACCOPRO_03118-BACCELL_04312-thiHF	btuB-BACPLE_03024-BACDOR_03417-btuF1C1Y; btuB4F1; btuB4; nrdDG; nrdDG2; nrdAB; btuB5-cbiK; BT1483	-	-	-	-	-	-	-	-	-	-	-	-	-	-	-	-	-	-	-	-	-	-	-	-	-	-	-	-	-	-	-	-	-	-	-	-	-	-	-	-
Bacteroides coprophilus DSM 18228	thiSEGCHFE1	btuB-BACPLE_03024-btuF1C1Y; BT1957-54-BACCOPRO_02033-btuBF1C1; nrdDG	-	-	-	-	-	-	-	-	-	-	-	-	-	-	-	-	-	-	-	-	-	-	-	-	-	-	-	-	-	-	-	-	-	-	-	-	-	-	-	-
Bacteroides plebeius DSM 17135	thiSE	btuB-BACPLE_03024-btuF1C1Y; btuB-BACPLE_03024-BT1490-BACPLE_00038-37; BT1957-54-btuBF1C1X; nrdDG	-	-	-	-	-	-	-	-	-	-	-	-	-	-	-	-	-	-	-	-	-	-	-	-	-	-	-	-	-	-	-	-	-	-	-	-	-	-	-	-
Chlorobiales
Chlorobaculum parvum NCIB 8327	thiC	btuBF-bluB-cbiP-cobD-cbiB-pduO-btuCD-PF01261-cobUT-Cag_0837-cobS; Cpar_1207; porB-cbiMNQO-cysG-cbiKL(HC)(ET)(GF)(JD)	-	-	metYX	-	-	-	-	-	metK-ahcY	-	-	-	-	-	-	-	-	-	-	-	-	-	-	-	-	-	-	-	-	-	-	-	-	-	-	-	-	-	-	-
Chlorobium chlorochromatii CaD3	-	btuB-bluB-cbiP-cobD	-	-	metX	-	-	-	-	-	metK-ahcY	-	-	-	-	-	-	-	-	-	-	-	-	-	-	-	-	-	-	-	-	-	-	-	-	-	-	-	-	-	-	-
Chlorobium ferrooxidans DSM 13031	-	btuB-bluB-cbiP-cobD-cbiB-pduO-btuCD-PF01261	-	-	metYX; metI	-	-	-	-	-	metK-ahcY	-	-	-	-	-	-	-	-	-	-	-	-	-	-	-	-	-	-	-	-	-	-	-	-	-	-	-	-	-	-	-
Chlorobium limicola DSM 245	thiC	btuB-bluB-cbiP-cobD-cbiB-pduO-btuCD-PF01261; btuB7-X-btuFCDF-cbiZ-PF00795-cysG-cbiKL(HC)(ET)(GF); btuB4F3; nrdDG-porB-cbiMNQO	ribB	-	metYX	-	-	-	-	-	metK-ahcY	-	-	-	-	-	-	-	-	-	-	-	-	-	-	-	-	-	-	-	-	-	-	-	-	-	-	-	-	-	-	-
Chlorobium phaeobacteroides BS1	thiC	btuBF-bluB-cbiP-cobD-cbiB-btuCD-pduO; nrdDG	-	-	metYX	-	-	-	-	-	metK-ahcY	-	-	-	-	-	-	-	-	-	-	-	-	-	-	-	-	-	-	-	-	-	-	-	-	-	-	-	-	-	-	-
Chlorobium phaeobacteroides DSM 266	thiC	btuB-bluB-cbiP-cobD-cbiB-pduO-btuCD-PF01261	-	-	metYX	-	-	-	-	-	metK-ahcY	-	-	-	-	-	-	-	-	-	-	-	-	-	-	-	-	-	-	-	-	-	-	-	-	-	-	-	-	-	-	-
Chloroherpeton thalassium ATCC 35110	thiC; thiOSG	btuF-cbiZ-PF00795-nfo-cbiMNQO-yeeZ-bluB-cysG-cbiX-Ctha_2222-cbiL(HC)-Ppha_2188-Ctha_1695-cbi(ET); btuFCD; btuB6-btuN; nrdDG; btuB3; btuB5-Ctha_2118-btuR	ribB	-	metYX	-	-	-	-	-	metK-ahcY	-	-	-	-	-	moaA	-	-	-	-	-	-	-	-	-	-	-	-	-	-	-	-	-	-	-	-	-	-	-	-	-
Pelodictyon luteolum DSM 273	thiC	btuB-bluB-cbiP-cobD-cbiB-pduO-btuCD-PF01261-cobUTS; aldH; Cvib_0806	-	-	metYX; metI	-	-	-	-	-	metK-ahcY	-	-	-	-	-	-	-	-	-	-	-	-	-	-	-	-	-	-	-	-	-	-	-	-	-	-	-	-	-	-	-
Pelodictyon phaeoclathratiforme BU-1	thiC	btuB-bluB-cbiP-cobD-cbiB-pduO-btuCD-PF01261; Ppha_2623-nrdDG	-	-	metYX; metI	-	-	-	-	-	metK-ahcY	-	-	-	-	-	-	-	-	-	-	-	-	-	-	-	-	-	-	-	-	-	-	-	-	-	-	-	-	-	-	-
Prosthecochloris aestuarii DSM 271	thiC; thi4-thiE1E2D	btuB7-X-btuFCDF-cbiZ-PF00795-cysG-cbiKL(HC)(ET)(GF)JD; porB-pduO-cbiA; btuB-bluB-cbiP-cobD-cbiB-btuCD; metE; btuB4; nrdDG; btuB3C2D2F2	-	-	metYX	-	-	-	-	-	metK-ahcY	-	-	-	-	-	-	-	-	-	-	-	-	-	-	-	-	-	-	-	-	-	-	-	-	-	-	-	-	-	-	-
Prosthecochloris vibrioformis DSM 265	thiC	btuBF-cbiP-cobD-cbiB-pduO-btuCD-PF01261-cobUTS; nrdDG-cbiA; aldH; Cvib_0806	-	-	metYX	-	-	-	-	-	metK-ahcY	-	-	-	-	-	-	-	-	-	-	-	-	-	-	-	-	-	-	-	-	-	-	-	-	-	-	-	-	-	-	-
Actinobacteria - Corynebacteriaceae
Corynebacterium glutamicum ATCC 13032	thiC; thiEOSGF; thiM-(thiED-tenA); ykoEDC-hmpK; oarX	cg0625-24-cbrVUT	pnuX	-	-	-	-	-	-	-	-	-	-	-	-	-	-	-	-	-	pyrRBC-carAB	-	-	-	-	COG0791; rpfA	-	-	-	-	ykoY; COG0530-COG1321; COG1971	-	rplJL	-	-	-	-	rpsO	-	-	-	-
Corynebacterium efficiens YS-314	thiC; thiEOSGF; thiM-(thiED-tenA); ykoEDC-hmpK	-	-	-	-	-	-	-	-	-	-	-	-	-	-	-	-	-	-	-	pyrRBC-carAB	-	-	-	-	COG0791; rpfA	-	-	-	-	ykoY	-	rplJL	-	-	-	-	rpsO	-	-	-	trpEGDCBA
Corynebacterium diphtheriae NCTC 13129	thiCEOSGFD; ykoDC-hmpK; ykoE	btuCDF	-	-	-	-	-	-	-	-	-	-	-	-	-	-	-	-	-	-	pyrRBC-carAB	-	-	-	-	-	-	-	-	-	ykoY	-	rplJL	-	-	-	-	rpsO	-	-	-	trpBA; trpBEGDC
Corynebacterium aurimucosum ATCC 700975	thiCEOSGF; ykoEDC-hmpK	-	-	-	-	-	-	-	-	-	-	-	-	-	-	-	-	-	-	-	pyrRBC-carAB	-	-	-	-	-	-	-	-	-	ykoY	-	-	-	-	-	-	rpsO	-	-	-	-
Corynebacterium jeikeium K411	thiCE-cg0121-thiOSGF	-	-	-	-	gcvPTH	-	-	-	-	-	-	-	-	-	-	-	-	-	-	pyrRBC-carAB	-	-	-	-	-	-	-	-	-	ykoY	-	-	-	-	-	-	-	-	-	-	-
Corynebacterium urealyticum DSM 7109	thiCE-cg0121-thiOSGF; (thiD-tenA); ykoEDC-hmpK	-	-	-	cur_1498	-	-	-	-	-	-	-	-	-	-	-	-	-	-	-	-	-	-	-	-	-	-	-	-	-	ykoY	-	-	-	-	-	-	rpsO	-	-	-	-
Corynebacterium amycolatum SK46	thiC; thiOSGF	metE; cbiMNQO	pnuX	-	-	-	-	-	-	-	-	-	-	-	-	-	-	-	-	-	-	-	-	-	-	COG0791	-	-	mgtE	-	ykoY	-	-	-	-	-	-	rpsO	-	-	-	-
Corynebacterium kroppenstedtii DSM 44385	thiCE; thiOSGF; ykoEDC-hmpK	metE; btuFCD	pnuX	-	-	gcvPTH	-	-	-	-	-	-	-	-	-	-	-	-	-	-	pyrRBC-carAB	-	-	-	-	-	-	-	-	-	ykoY	-	-	-	-	-	-	rpsO	-	-	-	-
Actinobacteria - Mycobacteriaceae
Mycobacterium abscessus ATCC 19977	thiCD; thiOSG	metE; btuC3D3F3	-	-	-	gcvB	-	metH	metYX-Rv3342; MAB_0512	-	-	-	-	-	-	-	-	-	-	-	pyrRBC-Rv1382-carAB-pyrF	-	-	-	-	rpfA	-	-	mntH	-	ykoY	-	rplJL	-	-	-	-	-	-	-	-	-
Mycobacterium avium 104	thiCD; thiOSG	metE; Mjls_5141-cbtA-phoE; cbtG	-	-	-	gcvB	-	metH	metYX-Rv3342	-	-	-	-	-	-	-	-	-	-	-	pyrRBC-Rv1382-carAB-pyrF	-	-	-	-	rpfA	MAV_2141	-	PE20-ppe-ppe; X-mntH; X2	-	-	-	-	-	-	-	-	-	-	-	-	-
Mycobacterium marinum M	thiCD; thiOSG	metE; Mjls_5141-cbtA-phoE; cbtG	-	-	-	gcvB; gcvBTH-glyA2-sdaA	-	metH	metYX-Rv3342	-	-	-	-	-	-	-	-	-	-	-	pyrRBC-Rv1382-carAB-pyrF	-	-	-	-	rpfA	-	-	X-mntH; X2	-	COG2119	-	-	-	-	-	-	-	-	-	-	-
Mycobacterium leprae TN	thiCD; thiOSG	metE; cbtG	-	-	-	-	-	-	-	-	-	-	-	-	-	-	-	-	-	-	-	-	-	-	-	rpfA	-	-	-	-	-	-	-	-	-	-	-	-	-	-	-	-
Mycobacterium tuberculosis H37Rv	thiCD; thiOSG	metE; cbtG-cbiP-cobU	-	-	-	gcvB; glyA2-sdaA	-	-	metYX-Rv3342	-	-	-	-	-	-	-	-	-	-	-	pyrR	-	-	-	-	rpfA	-	-	PE20-ppe; X2	-	COG2119	-	-	-	-	-	-	-	-	-	-	-
Mycobacterium smegmatis str. MC2 155	thiCD; thiOSG; ykoEDC	metE; Mjls_5141-cbtA-phoE; btuFCD; btuF21F22C2D2; MSMEG_6649	-	-	-	gcvB	-	metH	metYX-Rv3342; draG-Mvan_1104	-	-	-	-	-	-	-	-	-	-	-	pyrRBC-Rv1382-carAB-pyrF	-	-	-	-	rpfA	-	-	MSMEG_5646	-	COG2119; ykoY	-	-	-	-	-	-	-	-	-	-	-
Mycobacterium vanbaalenii PYR-1	thiCD; thiOSG	Mjls_5141-cbtA-phoE	-	-	-	gcvB	-	-	metYX-Rv3342; draG-Mvan_1104	-	-	-	-	-	-	-	-	-	-	-	pyrRBC-Rv1382-carAB-pyrF	-	-	-	-	rpfA	COG4402	-	-	-	COG2119; ykoY; ykoY2; Mvan_0329	-	-	-	-	-	-	-	-	-	-	-
Mycobacterium flavescens PYR-GCK	thiD; thiC; thiOSG; ykoEDC	Mjls_5141-cbtA-phoE; btuFCD	-	-	-	gcvB	-	metH	metYX-Rv3342, Mjls_0848	-	-	-	-	-	-	-	-	-	-	-	pyrRBC-Rv1382-carAB-pyrF	-	-	-	-	rpfA	COG4402	-	-	-	COG2119; ykoY	-	-	-	-	-	-	-	-	-	-	-
Mycobacterium sp. JLS	thiD; thiOSG; ykoEDC	Mjls_5141-cbtA-phoE	-	-	-	gcvB	-	metH	metYX-Rv3342, Mjls_0848	-	-	-	-	-	-	-	-	-	-	-	pyrRBC-Rv1382-carAB-pyrF	-	-	-	-	rpfA	-	-	-	-	COG2119; ykoY	-	-	-	-	-	-	-	-	-	-	-
Cyanobacteria
Synechococcus sp. SYNPCC7002	thiC	btuB-cpdA-btuF1C1	-	-	-	-	-	-	-	-	-	-	-	-	-	-	-	-	-	-	-	-	-	-	-	tauBAC	-	-	-	-	-	-	rplJL	-	-	-	-	-	-	-	-	-
Synechocystis sp. SYNPCC 6803	thiC	-	-	-	-	-	-	-	-	-	-	-	-	-	-	-	-	-	-	-	-	-	-	-	-	-	speB-hypAB-uctBPA	-	-	-	-	IF17	rplJL	-	-	-	-	-	-	-	-	-
Cyanothece sp. ATCC 51142	thiC	cce_4820-metE; hupE	-	-	-	-	-	-	-	-	-	-	-	-	-	-	-	-	-	-	-	-	-	-	-	-	-	-	-	-	-	cce_1045; IF17	rplJL	-	-	-	-	-	-	-	-	-
Cyanothece sp. SYNPCC 8801	thiC	hupE	-	-	-	-	-	-	-	-	-	-	-	-	-	-	-	-	-	-	-	-	-	-	-	tauBAC	-	-	-	-	-	cce_1045	rplJL	-	-	-	-	-	-	-	-	-
Cyanothece sp. SYNPCC 7425	thiC	cbiX; hupE	-	-	-	-	-	-	-	-	-	-	-	-	-	-	-	-	-	Cyan7425_1496; Cyan7425_1496; Cyan7425_1496; Cyan7425_2124; Cyan7425_0032	-	-	-	-	-	PF00582; COG1055	uctBPA-birA-ucaB; amt1-amt2-ucaA	-	-	-	-	IF17; IF17; IF17	rplJL	-	-	-	-	-	-	-	-	-
Microcystis aeruginosa NIES-843	thiC	-	-	-	-	-	-	-	-	-	-	-	-	-	-	-	-	-	-	-	-	-	-	-	-	COG1055	speB-MAE_18850-hypAB-uctB	-	-	-	-	-	rplJ	-	-	-	-	-	-	-	-	-
Nostoc sp. SYNPCC 7120	thiC	(cobG/cbiC)-cbiL-all0454-cbi(GH); cfrX-btuBB-(X/cbiW)-btuF1C1D1; cfrX-cbiJ	-	-	-	-	-	-	-	-	-	-	-	-	-	-	-	-	-	-	-	-	-	-	-	tauB; PF00582-COG1055; COG0438	-	-	-	-	COG2119	-	rplJL	-	-	-	-	-	-	-	-	-
Trichodesmium erythraeum IMS101	thiC	-	-	-	-	-	-	-	-	-	-	-	-	-	-	-	-	-	-	-	-	-	-	-	-	-	-	-	-	-	-	IF17	-	-	-	-	-	-	-	-	-	-
Synechococcus elongatus SYNPCC 7942	thiC	cobG-cbiCL(GH)A; hupE	-	-	-	-	-	-	-	-	-	-	-	-	-	-	-	-	-	-	-	-	-	-	-	-	-	-	-	-	-	IF17	rplJL	-	-	-	-	-	-	-	-	-
Prochlorococcus marinus MIT 9313	thiC	hupE	-	-	-	-	-	-	-	-	-	-	-	-	-	-	-	-	-	-	-	-	-	-	-	-	-	-	-	-	-	X-X-glnK	-	-	-	-	-	-	-	-	-	-
Synechococcus sp. JA-3-3Ab	thiC	metE; btuB-cfrX-(X/cbiW)-CYA_1105; cbiX	-	-	metK	-	-	-	-	-	-	-	-	-	-	-	-	-	-	-	-	-	-	-	-	-	-	-	-	-	COG2119; COG2119	IF17	rplJL	-	-	-	rplU-rpmA	-	-	-	-	-
Synechococcus sp. WH 8102	thiC	hupE-som	-	-	-	-	-	-	-	-	-	-	-	-	-	-	-	-	-	-	-	-	-	-	-	-	speB-hypAB-uctBPA-SYNW1418	-	-	-	-	-	-	-	-	-	-	-	-	-	-	-
Gloeobacter violaceus SYNPCC 7421	thiC	cbiX	-	-	metK	-	-	-	-	-	-	-	-	-	-	-	-	-	-	-	-	-	-	-	-	-	amt1-amt2-ucaA	ykkC	-	-	ykoY	-	rplJL	-	-	-	-	-	-	-	-	-
Thermosynechococcus elongatus BP-1	thiC	metE; cbiX	-	-	-	-	-	-	-	-	-	-	-	-	-	-	-	-	-	tlr0560	-	-	-	-	-	-	-	-	-	-	-	IF17; IF17	rplJL	-	-	-	-	-	-	-	-	-
Chloroflexi
Herpetosiphon aurantiacus ATCC 23779	thiB	btuR-cobN-Haur_1058-cbiB-btuFCD-cobUD-cbiP; nrdAB-metE; Haur_3809	ribXY	-	metY-X-metX; metH; cysH-sat-cysCI; mtnA-Cagg_3561-adk-ahcY-metK	lplA-gcvTHP1-P2	-	-	-	-	-	-	-	-	-	-	-	glmS	-	-	Haur_3989-pyrR-clpC-pyrB	-	-	-	-	-	-	-	-	-	ykoY; ykoY2	-	rplJL	-	-	-	-	-	-	-	-	-
Chloroflexus aggregans DSM 9485	COG0011-thiXYZ; thiMED	btuR-cobNT-cbiMNQOBX-wrbA-cbiCD(ET)LF(GH)-cysG-cbiA-cobUD-cbiP; Cagg_2179-78-pgm-cobS-cbrV	ribXY; ribDEBH	-	metYX; metIF-map-Cagg_1945; mtnA-Cagg_3561-adk-Cagg_3563-ahcY-metK	-	-	-	-	-	-	-	-	-	-	-	-	glmS	-	-	pyrRBC	-	-	-	-	-	-	-	-	-	ykoY	-	rplJL	-	-	-	-	-	-	-	-	-
Chloroflexus sp. Y-400-fl	COG0011-thiXYZ; tenA; thiMED; cytX-(thiW-ecfAA)-ecfT	btuR-cobNT-cbiMN; btuF-cbiW-btuCD; Cagg_2179-78-pgm-cobS-cbrV	ribXY; ribDE(B/A)H	-	metYX; metIF-map-Cagg_1945; mtnA-Cagg_3561-adk-Cagg_3563-ahcY-metK	-	-	-	-	-	-	-	-	-	-	-	-	glmS	-	-	pyrRBC	-	-	-	-	-	-	-	-	-	ykoY	-	rplJL	-	-	-	-	-	-	-	-	-
Roseiflexus sp. RS-1	COG0011-thiXYZ; tenA-X; thiEMW-ecfAAT-thiD; cytX	btuR-cobNT-cbiMNQOBX-wrbA-cbiCD(ET)LF(GH)-cysG-cbiA-cobUD-cbiP; Rcas_2247-btuF-cbiW-btuCD; RoseRS_3103-RoseRS_3102-00-cobN-RoseRS_3098	ribXY; ribE(B/H)	-	metYX; metH	gcvTHP1-PF01636-P2	-	-	-	-	-	-	-	-	-	-	-	glmS	-	-	-	-	-	-	-	-	-	-	-	-	-	-	rplJL	-	-	-	-	-	-	-	-	-
Roseiflexus castenholzii DSM 13941	COG0011-thiXYZ; tenA-X; thiEMW-ecfAA	btuR-cobNT-cbiOBX-wrbA-cbiCD(ET)LF(GH)-cysG-cbiA-cobUD-cbiP; X-btuF-cbiW-btuCD	ribXY	-	metYX; metH	gcvTHP1-PF01636-P2	-	-	-	-	-	-	-	-	-	-	-	glmS	-	-	-	-	-	-	-	-	-	-	-	-	atcL	-	rplJL	-	-	-	-	-	-	-	-	-
Deinococcus-Thermus
Deinococcus geothermalis DSM 11300	thiCESGOD; thiBP	btuFR-cbiEXCDLFGHJ-cobW-hoxN-cobN-Dgeo_2351-chlID-cbiAB-cobD-cbiP-cobUT; btuFCD-COG3411	ribDE(B/A)H	-	metYX; metHF	-	-	-	-	-	-	-	-	-	-	-	-	glmS	-	-	-	-	-	-	-	-	-	-	-	-	-	-	rplJL	-	-	-	-	-	-	-	-	-
Deinococcus deserti VCD115	thiCESGOD; thiB-Deide_15840-thiPQ2-Deide_15870-DR1733-thiN	btuFR-cbiEXCDLFGHJ-cobW-hoxN-bluB-cobN-chlID-cbiAB; btuFCD-COG3411	ribD	-	metYX; metNPQ; metHF	-	-	-	-	-	-	-	-	-	-	-	-	glmS	-	Deide_1p01370; licB; licB	-	-	-	-	-	-	-	-	-	-	ykoY	-	rplJL	-	-	-	-	-	-	-	-	-
Deinococcus radiodurans R1	thiCESGOD; thiB	btuFR-cbiAB-cobD-cbiP; btuFCD-COG3411	ribDE(B/A)H	-	metYX; metNPQQ2	-	-	-	-	-	-	-	-	-	-	-	-	glmS	-	-	-	-	-	-	-	-	-	-	-	-	-	-	-	-	-	-	-	-	-	-	-	-
Thermus aquaticus Y51MC23	thiESGOCD; thiBP	hoxN-cbiDCETLFHGX-DUF3209-cysG; btuFCD-COG3411; achX-nrdBA	ribDE(B/A)	-	metYX	-	-	-	-	-	-	-	-	-	-	-	modABC	-	-	-	pyrRBC-TTC0425	-	-	-	-	-	-	-	-	-	ykoY; yugP-TTC0541	-	rplJL	-	-	-	-	-	-	-	-	-
Thermus thermophilus HB27	thiESGOC-niaP-thiD; thiBP	hoxN-cbiDCETLFHGX-DUF3209-cysG-cbiB-TTP0020-TTP0021-cobD-(cbiP/cobU); btuFCD-COG3411; achX-nrdBA	ribDE(B/A)	-	metYX	-	-	-	-	-	-	-	-	-	-	-	-	-	-	-	pyrRBC-TTC0425	-	-	-	-	-	-	-	-	-	ykoYX; yugP-TTC0541	-	rplJL	-	-	-	-	-	-	-	-	-
Thermotogales																																-
Thermotoga maritima MSB8	thi4-thiC-TM0789-thi(DN)	btuFCD	ribDE(B/A)H-TM1824	asd-dapFABD-lysCA-dapL	-	-	-	-	-	-	-	-	-	-	-	-	-	-	-	-	-	-	-	-	-	-	-	-	-	-	-	-	rplJL	-	-	infC-rpmI-rplT	-	-	-	-	-	-
Thermotoga sp. RQ2	thi4-thiC-TM0789-thi(DN)	btuFCD	ribDE(B/A)H-TM1824	asd-dapFABD-lysCA-dapL	-	-	-	-	-	-	-	-	-	-	-	-	-	-	-	-	-	-	-	-	-	-	-	-	-	-	-	-	rplJL	-	-	infC-rpmI-rplT	-	-	-	-	-	-
Thermotoga neapolitana DSM 4359	thi4-thiC-TM0789-thi(DN)	btuFCD	ribDE(B/A)H-TM1824	asd-dapFABD-lysCA-dapL	-	-	-	-	-	-	-	-	-	-	-	-	-	-	-	-	-	-	-	-	-	-	-	-	-	-	-	-	rplJL	-	-	infC-rpmI-rplT	rplU-ysxB-rpmA-ribU-rplM-rpsI	-	-	-	-	-
Thermotoga petrophila RKU-1	thi4-thiC-TM0789-thi(DN)	btuFCD	ribDE(B/A)H-TM1824	asd-dapFABD-lysCA-dapL	-	-	-	-	-	-	-	-	-	-	-	-	-	-	-	-	-	-	-	-	-	-	-	-	-	-	-	-	rplJL	-	-	infC-rpmI-rplT	-	-	-	-	-	-
Thermotoga naphthophila RKU-10	thi4-thiC-TM0789-thi(DN)	btuFCD	ribDE(B/A)H-TM1824	asd-dapFABD-lysCA-dapL	-	-	-	-	-	-	-	-	-	-	-	-	-	-	-	-	-	-	-	-	-	-	-	-	-	-	-	-	rplJL	-	-	infC-rpmI-rplT	-	-	-	-	-	-
Thermotoga lettingae TMO	thi4-thiC-TM0789-thi(DN); thiBP	btuFCD; sucCD; cobT2U-Tlet_1238-cobS-cbiB-cobD-btuR	-	-	-	-	purCSQLFMNHD; purE	-	-	-	-	-	-	-	-	-	rocA	-	-	-	-	-	-	-	-	-	-	-	-	-	-	-	rplJL	-	-	infC-rpmI-rplT	rplU-ysxB-rpmA-rplM-rpsI	-	-	hisJML	-	trpB
Thermosipho africanus TCF52B	thi4-thiC-TM0789-thi(DN); thiBP	btuFC; cobT2U-Tlet_1238-cobS-cbiPB-cobD-btuR; cobT-cbiXCDETLFGHJ-hemAC-cysG-hemB-cysG1-hemL-cbiMNQO-Fnod_1372	-	asd-dapFABD-lysC-argD-THA_177	-	-	-	-	-	-	-	-	-	-	-	-	-	-	-	-	-	-	-	-	-	-	-	-	-	-	-	-	rplJL	-	-	infC-rpmI-rplT	rplU-ysxB-rpmA-ribU-rplM-rpsI	-	-	-	-	trpB
Thermosipho melanesiensis BI429	thi4; thiC-TM0789-thi(DN); thiBP	btuFC; sucCD-Tmel_1872; cobT2U-Tlet_1238-cobS-cbiPB-cobD-btuR; cobT-cbiXCDETLFGHJ-hemAC-cysG-hemB-cysG1-hemL-cbiMNQO-Fnod_1372	ribDE(B/A)H	asd-dapFABD-lysC-argD	-	-	-	-	-	-	-	-	-	-	-	-	-	-	-	-	-	-	-	-	-	-	-	-	-	-	-	-	rplJL	-	-	infC-rpmI-rplT	-	-	-	-	-	trpB
Fervidobacterium nodosum Rt17-B1	thi4-thiC-TM0789-thi(DN); thiB	btuFC; sucCD-TM0177; cobT2U-Tlet_1238-cobS-cbiPB-cobD-Fnod_1372-btuR	ribDE(B/A)H	-	-	-	-	-	-	-	-	-	-	-	-	-	-	-	-	-	-	-	-	-	-	-	-	-	-	-	-	-	rplJL	-	-	infC-rpmI-rplT	-	-	-	-	-	-
Petrotoga mobilis SJ95	thiBP	btuFCD	-	asd-lysA-dapABD-lysC-argD-dapL	metNQP	-	purCSQLF; purE	-	-	-	-	-	-	-	-	-	wtpA-modBC-mobB-moeA-moaAC-wtpC-moaB	-	-	-	-	-	-	-	-	-	-	-	-	-	atcL	-	rplJL	-	-	infC-rpmI-rplT	-	-	-	-	-	-
Thermotogales bacterium TBF 19.5.1	thiBP	btuFCD	ribDE(B/A)H	asd-dapFABD-lysC-argD	-	-	-	-	-	-	-	-	-	-	-	-	-	-	-	-	-	-	-	-	-	-	-	-	-	-	-	-	rplJL	-	-	infC-rpmI-rplT	-	-	-	-	-	-
Proteobacteria/Delta - Desulfovibrionales
Desulfovibrio vulgaris Hildenborough	thiSGHFE	cbiK-btuCDF-cbiL; nrdD-DVU2946; metE	ribB	-	DVU1170	glyP	-	-	-	-	-	-	-	-	-	-	-	-	-	-	-	-	-	-	-	-	-	-	-	-	COG0530	-	-	-	-	-	-	-	-	-	-	-
Desulfovibrio vulgaris str. Miyazaki F	thiSGHFE	cbiK-btuCDF-cbiL; nrdD-DVU2946	ribB	-	DVU1170	-	-	-	-	-	-	-	-	-	-	-	-	-	-	-	-	-	-	-	-	-	-	-	-	-	COG0530	-	-	-	-	-	-	-	-	-	-	-
Desulfovibrio desulfuricans G20	thiSGHFE	cbiK-btuCDF-cbiL; nrdD-DVU2946; metE	ribB	-	DVU1170	glyP	-	-	-	-	-	-	-	-	-	-	-	-	-	COG2204	-	-	-	-	-	-	-	-	-	-	-	-	-	-	-	-	-	-	-	-	-	-
Desulfovibrio desulfuricans subsp. desulfuricans str. ATCC 27774	thiSGHF; thiC	btuCDF-cbiL; cbiK; Ddes_1071	ribB	-	-	Ddes_0984-ydgF; grdBE	-	-	-	-	-	-	-	-	-	-	-	-	-	-	-	-	-	-	-	-	-	ykkC	-	-	COG0530	-	-	-	-	-	-	-	-	-	-	-
Desulfovibrio piger ATCC 29098	thiSGHF; thiC	btuCDF; nrdD-DESPIG_00247-nrdG; cbiK	ribB	-	-	-	-	-	-	-	-	-	-	-	-	-	-	-	-	-	-	-	-	-	-	-	-	-	-	-	COG0530	-	-	-	-	-	-	-	-	-	-	-
Desulfovibrio salexigens DSM 2638	thiSGHFE	cbiK-btuCDF-cbiL; nrdD-DVU2946; metEF; nrdA	ribB	-	DVU1170	-	-	-	-	-	-	-	-	-	-	-	-	-	-	-	-	-	-	-	-	-	-	-	-	-	-	-	-	-	-	-	-	-	-	-	-	-
Desulfovibrio magneticus RS-1	-	cbiK-btuCDF-cbiL; nrdDG	ribB	-	-	-	-	-	-	-	-	-	-	-	-	-	-	-	-	DMR_29160-mcp; mcp	-	-	-	-	-	ydaO	-	-	-	-	COG0530	-	-	-	-	-	-	-	-	-	-	-
Lawsonia intracellularis PHE/MN1-00	-	-	-	-	-	-	-	-	-	-	-	-	-	-	-	-	-	-	-	-	-	-	-	-	-	-	-	-	-	-	-	-	-	-	-	-	-	-	-	-	-	-
Desulfomicrobium baculatum DSM 4028	thiSGHFE	cbiK-btuCDF-cbiLAD(ET)GH; nrdGD	ribB	-	-	-	-	-	-	-	-	-	-	-	-	-	-	-	-	-	-	-	-	-	-	-	-	-	-	-	ykoY; htpX	-	-	-	-	-	-	-	-	-	-	-
Desulfohalobium retbaense DSM 5692	thiDZXY; thiSGHFE	btuBF	-	-	-	-	-	-	-	-	-	-	-	-	-	-	-	-	-	Dret_0945; mcp2	-	-	-	-	-	-	-	-	-	-	-	-	-	-	-	-	-	-	-	-	-	-
Proteobacteria/Alpha - Caulobacterales
Phenylobacterium zucineum HLK1	thiC	btuB-PHZ_c1917-btuF	ribH2	-	-	gcvTHP	-	-	-	-	-	-	-	-	-	-	-	-	-	-	-	-	serCA	-	-	-	-	ykkC	-	-	COG2119	-	-	-	-	-	-	-	-	-	-	-
Caulobacter sp. K31	thiC	btuB-cobD-btuRFCD-cbiB-cobTS	-	-	-	gcvTHP; omp-COG2355	-	-	-	-	-	-	-	-	-	-	moaA	-	-	-	-	-	serCA	-	-	-	-	ykkC	-	-	COG2119	-	-	-	-	-	-	-	-	-	-	-
Caulobacter segnis ATCC 21756	thiC	btuR-cfrX; btuB-cobD-btuFCD-cbiBP-cobTS; Cseg_1811-metE	-	-	-	gcvTHP	-	-	-	-	-	-	-	-	-	-	-	-	-	-	-	-	serCA	-	-	-	-	ykkC	-	-	COG2119	-	-	-	-	-	-	-	-	-	-	-
Caulobacter crescentus CB15	thiC	btuB-cbiP; metE	-	-	-	gcvTHP; omp	-	-	-	-	-	-	-	-	-	-	-	-	-	-	-	-	serCA	-	-	-	-	ykkC	-	-	COG2119	-	-	-	-	-	-	-	-	-	-	-
Proteobacteria/Alpha - Rhodobacterales
Rhodobacter sphaeroides 2.4.1	thiMEDYZX; thiBPQ	cfrX-cobWN-cbiCLH; bluB; cbtC-cbiA; RSP_0787-pduX-cobD; btuBFCD-cbiZ; btuFCD	-	-	-	gcvTHP	-	-	-	metY	-	metK	-	-	-	-	-	-	-	-	-	-	serCA	-	-	-	PF00892	-	-	-	-	-	-	-	-	-	-	rpsO	-	-	-	-
Hyphomonas neptunium ATCC 15444	PF08818-thiC	btuBFCD-cbiB-cobD; btuBFCD	-	-	-	gcvTHP	-	-	-	metA	-	-	-	-	-	-	moaA	-	-	-	-	-	serC	-	-	-	-	ykkC	-	-	COG2119	-	-	-	-	-	-	-	-	-	-	-
Jannaschia sp. CCS1	thiBPQ	cfrX-cobW-engA-cobNG-cbiCLH; cbiW-btuFCD	-	-	-	gcvTHP	-	-	-	metY	-	metK	-	-	-	-	-	-	-	-	-	-	serCA	-	-	-	-	ykkC	-	-	-	-	-	-	-	-	-	rpsO	-	-	-	-
Loktanella vestfoldensis SKA53	thiBPQ	hupE-cobW	-	-	-	dadA	-	-	-	metY	-	metK	-	-	-	-	-	-	-	-	-	-	serCA	-	-	-	-	-	-	-	-	-	-	-	-	-	-	rpsO	-	-	-	-
Oceanicaulis alexandrii HTCC2633	PF04237-thiC	btuBFCD	-	-	-	gcvTHP	-	-	-	hom-metXC	-	-	-	-	-	-	-	-	-	-	-	-	-	-	-	-	-	ykkC	-	-	-	-	-	-	-	-	-	rpsO	-	-	-	-
Oceanicola batsensis HTCC2597	thiDOSGEFY-tenA-thiZX; thiCME; thiBPQ; PF00293-thiD	cbtC-cobW-RSP_2081-cobN	-	-	-	gcvTH-OB2597_14841-RB2654_18573-gcvP	-	-	-	metY	-	metK	-	-	-	-	-	-	-	-	-	-	serCA	-	-	-	-	COG4125; COG4125	-	-	-	-	-	-	-	-	-	-	-	-	-	-
Oceanicola granulosus HTCC2516	thiBPQ; ykoF-thiXZY2	hupE-cobW	-	-	-	dadA	-	-	-	metY	-	metK	-	-	-	-	-	-	-	-	-	-	serCA	-	-	-	-	-	-	-	-	-	-	-	-	-	-	-	-	-	-	-
Paracoccus denitrificans PD1222	tenA; thiC; thiDOSGEFY-tenA-thiZX	cfrX-cobWNG-cbiCLH; cbtBA-Pden_2526-bluB; btuBFCD; btuBF-COG3313; btuFCD-petE; btuFCD-petE; nrdHIAB; Cseg_1811-metE; btuBDFC; nrdD-Pden_2988-nrdG	ribH2	-	-	gcvTHP; dadA	-	-	-	-	-	metK	-	-	-	-	-	-	-	-	-	-	serCA	-	-	-	PF00892	-	-	-	-	-	-	-	-	-	-	-	-	-	-	-
Rhodobacterales bacterium HTCC2654	thiBPQ; ykoF-thiXZY2	cbtBA	-	-	-	gcvTH-RB2654_18573-RB2654_18568-gcvP	-	-	-	metY	-	metK	-	-	-	-	-	-	-	-	-	-	serCA	-	-	-	uctBPA-speB-RB2654_08637-RB2654_08632	COG4125	-	-	-	-	-	-	-	-	-	-	-	-	-	-
Roseobacter sp. MED193	thiCOSGEFD; thiBPQ	cbtC-cobF; cfrX-cobWNG-cbiCLH; RSP_0787; btuFCD-petE	ribH2	-	-	gcvHP; dadA	-	-	-	metY	-	metK	-	-	-	-	-	-	-	-	-	-	serCA	-	-	-	-	-	-	-	-	-	-	-	-	-	-	rpsO	-	-	-	-
Roseovarius nubinhibens ISM	thiCOSGEFD; thiBPQ	cfrX-cobWNG-cbiCLH; cbtC-cobF; btuFCD-petE; ISM_13370	ribH2	-	-	gcvTHP	-	-	-	metY	-	metK	-	-	-	-	-	-	-	-	-	-	serCA	-	-	-	-	COG4125	-	-	-	-	-	-	-	-	-	rpsO	-	-	-	-
Roseovarius sp. 217	thiC; thiDOSGEFY-tenA; thiZ-tenA-thiX	cbtBA-Pden_2526; ISM_13370	-	-	-	gcvTHP	-	-	-	metY	-	metK	-	queCDEF	-	-	-	-	-	-	-	-	serCA	-	-	-	-	COG4125	-	-	-	-	-	-	-	-	-	rpsO	-	-	-	-
Silicibacter pomeroyi DSS-3	thiDOSGEFY-tenA-thiZX	cbtBA-Pden_2526; cfrX-cobWNG-cbiCLH; RSP_0787	ribH2	-	-	-	-	-	-	metY	-	metK	-	-	-	-	-	-	-	-	-	-	serCA	-	-	-	-	-	-	-	-	-	-	-	-	-	-	-	-	-	-	-
Silicibacter TM1040	thiC; thiDOSGEFY-tenA-thiZX; thiBPQ	cbtA; cfrX-cobWNG-cbiCLH; RSP_0787; cbiW-btuFCD; nrdHIAB; ardX-frdX	ribH2; eamA	-	-	gcvTHP	-	-	-	metY	-	metK	-	-	-	-	-	-	-	-	-	-	serCA	-	-	-	-	COG4125	-	-	-	-	-	-	-	-	-	rpsO	-	-	-	-
Sulfitobacter sp. EE-36	thiDOSGEFY-tenA-thiZX; thiBPQ	cfrX-cobWNG-cbiCLH; bluB; cbtC-cobF; btuFCD	ribH2	-	-	gcvTHP	-	-	-	metY	-	metK	-	-	-	-	-	-	-	-	-	-	serCA	-	-	-	-	COG4125	-	-	-	-	-	-	-	-	-	rpsO	-	-	-	-
Proteobacteria/Alpha - Rhizobiales
Xanthobacter autotrophicus Py2	thiC; thiOSGE	cbtBA-cobU-btuR-cbiP; cfrX-cobWNG-cbiCLH; cbtC-X-btuB	-	-	-	gcvTH-NGR_b19840-gcvP1P2	-	-	-	metY	-	-	-	-	-	-	-	-	-	-	-	-	serCA	speF	-	-	uctBPA-amt3-amt4-ucaA-ucaB2	amt1-amt2-ucaAB	-	-	COG1971	-	-	-	-	-	-	-	-	-	-	-
Azorhizobium caulinodans ORS 571	thiC; thiD	cfrX-cobWN; cbtC	-	-	-	gcvTH-NGR_b19840-gcvP1P2; dppABCD-RPA1213-abgB-argE	-	-	-	metY	-	-	-	-	-	-	-	-	-	-	-	-	serCA	speF	-	-	uctBPA-amt3-amt4-ucaA-ucaB2	amt1-amt2-ucaAB	-	-	-	-	-	-	-	-	-	-	-	-	-	-
Nitrobacter winogradskyi Nb-255	thiOSGEC	metE; btuB; nrdAB	-	-	-	gcvTHP	-	-	-	metY; metXW	-	-	-	-	-	-	-	-	-	-	-	-	serCA	speF	-	-	-	ykkC	-	-	-	-	-	-	-	-	-	-	-	-	-	-
Rhodopseudomonas palustris CGA009	thiOSGEC	RPA2091-cbiCLH; cfrX-cobUWN-btuR-cbiP1; cobTS-cbiP2-cobF; metE; btuB2; btuB2-btuN; btuF1; crdX; hoxN-btuC1D1	-	-	-	gcvTHP	-	-	-	metY; metXW	-	-	-	-	-	-	-	-	-	-	-	-	serCA	speF	-	-	uctBPA-amt3-amt4-ucaAB	ykkC; amt1-amt2-ucaAB	-	-	-	-	-	-	-	-	-	-	-	-	-	trpEG
Bradyrhizobium japonicum USDA 110	thiOSGE	cfrX-cobWNG-cbiCLH; cbtC-cobFT; metE; btuB; btuB2B2-btuN	ribH2	-	-	gcvTHP	-	-	-	metY; metXW	-	-	-	-	-	-	-	-	-	-	-	-	serCA	-	-	-	-	-	-	-	-	-	-	-	-	-	-	-	-	-	-	-
Bradyrhizobium sp. BTAi1	thiOS	hupE-cfrX-cobWNG-cbiCLH; btuB1; btuB2	ribH2	-	-	gcvTHP	-	-	-	metY; metXW	-	-	-	-	-	-	-	-	-	-	-	-	serCA	-	-	-	uctB	-	-	-	COG1971	-	-	-	-	-	-	-	-	-	-	-
Rhizobium sp. NGR234	thiC(O/S)GE; thiD; thiBPQ	cbtBA; bluB; btuFCD; ardX-frdX	ribH2	-	-	gcvTHP	-	-	-	metY; metA	-	-	-	-	-	-	-	-	-	-	-	-	serCA	speF	ybhL	-	uctBPA-speB	ykkC	-	-	-	-	-	-	-	-	-	-	-	-	-	-
Sinorhizobium meliloti 1021	thiCOGE; thiD; thiBPQ	cbtC; bluB; btuFCD; ardX-frdX	ribH2	-	-	gcvTHP	-	-	-	metY; metA	-	-	-	-	-	-	-	-	-	-	-	-	serCA	speF	ybhL	-	-	-	-	-	-	-	-	-	-	-	-	-	-	-	-	-
Rhizobium leguminosarum bv. viciae 3841	thiC; thiMED; ykoF-thiXZY	bluB; btuFCD; nrdHIEF	ribH2; ribB; eamA	-	-	gcvT	-	-	-	metY; metA	-	-	-	-	-	-	-	-	-	-	-	-	serCA	speF	ybhL	-	uctBPA-amt3-amt4-ucaAB	ykkC; amt1-amt2-ucaAB	-	-	-	-	-	-	-	-	-	-	-	-	-	-
Rhizobium etli CFN 42	thiCOGE; thiXZY; thiM	bluB; nrdHIEF	ribH2; eamA	-	-	gcvTHP	-	-	-	metY; metA	-	-	-	-	-	-	-	-	-	-	-	-	serCA	-	ybhL	-	uctBPA-amt3-amt4-ucaAB	ykkC; amt1-amt2-ucaAB	-	-	-	-	-	-	-	-	-	-	-	-	-	-
Agrobacterium tumefaciens str. C58 (Cereon)	thiX1Y1MED; thiCOSG; thiBPQ	cbtBA; cfrX-cobWNG-cbiCLH; bluB; btuFCD; nrdHIEF; achX	ribB	-	-	gcvTHP	-	-	-	metY; metA	-	-	-	-	-	-	-	-	-	-	-	-	serCA	speF	ybhL	-	-	-	-	-	-	-	-	-	-	-	-	-	-	-	-	trpEG
Mesorhizobium loti MAFF303099	thiCOSGED; thiBPQ; ykoF-thiXZY	cfrX-cobWNG-cbiCLH; cbtBA-cobU-btuR; bluB; metE; ardX-frdX; cfrX-btuDFC	ribH2	-	-	gcvTHP; dadA	-	-	-	metY; metXW	-	-	-	-	-	-	-	-	-	-	-	-	serCA	speF	ybhL	-	-	ykkC	-	-	-	-	-	-	-	-	-	-	-	-	-	trpEG
Mesorhizobium sp. BNC1	thiC; thiBPQ	metE; nrdA; btuB1F1C1D1	-	-	-	gcvTHP; Meso_4248-serCA	-	-	-	metY; metA	-	-	-	-	-	-	-	-	-	-	-	-	serCA	speF	ybhL	-	-	ykkC	-	-	COG1971	-	-	-	-	-	-	-	-	-	-	trpEG
Brucella melitensis 16M	thiDOSGEY1-tenA-thiX1; thiBPQ	cbtBA-cobUWN-btuR; btuFCD; btuB1F1C1D1; nrdHIEF	ribH2	-	-	gcvTHP	-	-	-	metY	-	-	-	-	-	-	-	-	-	-	-	-	serC-BMEI0348-serA	speF	ybhL	-	-	-	-	-	-	-	-	-	-	-	-	-	-	-	-	trpEG
Bartonella quintana str. Toulouse	-	-	-	-	-	gcvTHP	-	-	-	-	-	-	-	-	-	-	-	-	-	-	-	-	-	speF	-	-	-	-	-	-	-	-	-	-	-	-	-	-	-	-	-	-
Proteobacteria/Beta - Burkholderia
Burkholderia phymatum STM815	thiOSGE; thiC	cobG-cbiCL-cbi(GH); btuBCD-cobTSC; cysG-cbiG-btuR-cbiA-bluB; bglu_2g19320-cbtA; cobWN-chlID	ribB	-	-	gcvTHP	-	ahcY-PF04020-metF	-	-	-	-	-	-	-	-	-	-	-	-	-	sucAB-lpdA	-	-	-	-	uctBPA-amt1-amt2-ucaAB	ykkC; ucaAB	-	-	COG2119	-	-	-	-	-	-	-	-	-	-	-
Burkholderia xenovorans LB400	thiOSGE; thiC	cobG-cbiCL-cbi(GH); btuBCD-cobTSC; cysG; bglu_2g19320-cbtA; cobWN-chlID	ribB	-	-	gcvTHP-BPSL3363-sdaA; dadA; dadA	-	ahcY-PF04020-metF	-	-	-	-	-	-	-	-	-	-	-	-	-	sucAB-lpdA	-	-	-	-	amt1-amt2-ucaAB-uctPA; uctB	ykkC	-	-	COG2119; COG0530	-	-	-	-	-	-	-	-	-	-	-
Burkholderia glumae BGR1	thiOSGE; thiC; emrE	cobG-cbiCL-cbi(GH); btuB(CD)-cobTSC; cbiG-btuR-cbiA; bglu_2g19320-cbtA; cobWN-chlID; btuB2DFC	ribH2	-	-	gcvTHP-BPSL3363-sdaA	-	ahcY-PF04020-metF	-	-	-	-	-	-	-	-	-	-	-	-	-	sucAB-lpdA	-	-	-	-	-	ykkC	-	-	COG0530	-	-	-	-	-	-	-	-	-	-	-
Burkholderia mallei ATCC 23344	thiOSG; thiC	cobG-cbiCL-cbi(GH); btuBCD-cobTSC; hoxN-cobWN	ribB	-	-	gcvTHP-BPSL3363-sdaA	-	ahcY-PF04020-metF	-	-	-	-	-	-	-	-	-	-	-	-	-	sucAB-lpdA	-	-	-	-	-	ykkC	-	-	COG2119	-	-	-	-	-	-	-	-	-	-	-
Burkholderia pseudomallei K96243	thiOSGE; thiC; emrE	cobG-cbiCL-cbi(GH); btuBCD-cobTSC; hoxN-cobWN	ribB	-	-	gcvTH	-	ahcY-PF04020-metF	-	-	-	-	-	-	-	-	-	-	-	-	-	sucAB-lpdA	-	-	-	-	-	ykkC	-	-	COG2119	-	-	-	-	-	-	-	-	-	-	-
Burkholderia sp. 383	thiOSGE; thiC	cobG-cbiCL-cbi(GH); btuCD-cobTSC; cysG-cbiG-btuR-cbiA; bglu_2g19320-cbtA; btuB1; cobWN-chlID	ribB; ribH2	-	-	gcvTHP-BPSL3363-sdaA	-	ahcY-PF04020-metF	-	-	-	-	-	-	-	-	-	-	-	-	-	sucAB-lpdA	-	-	-	-	-	ykkC	-	-	COG2119; COG0530	-	-	-	-	-	-	-	-	-	-	-
Burkholderia cepacia AMMD	thiOSGE; thiC	cobG-cbiCL-cbi(GH); cysG-cbiG-btuR-cbiA; bglu_2g19320-cbtA; btuB1; cobWN-chlID	ribB	-	-	gcvTHP-BPSL3363-sdaA	-	ahcY-PF04020-metF	-	-	-	-	-	-	-	-	-	-	-	-	-	sucAB-lpdA	-	-	-	-	-	ykkC	-	-	COG2119; COG0530	-	-	-	-	-	-	-	-	-	-	-
Burkholderia vietnamiensis G4	thiOSGE; thiC	cobG-cbiCL-cbi(GH); btuCD-cobTSC; cysG-cbiG-btuR-cbiA; btuB1; hoxN-cobWN-chlID	ribB	-	-	gcvTHP-BPSL3363-sdaA; dadA	-	ahcY-PF04020-metF	-	-	-	-	-	-	-	-	-	-	-	-	-	sucAB-lpdA	-	-	-	-	amt1-amt2-ucaAB-uctPA; uctB	ykkC	-	-	COG2119; COG0530	-	-	-	-	-	-	-	-	-	-	-
Proteobacteria/Beta - Ralstonia
Ralstonia eutropha H16	thiCOSGE-h16_A0240	btuBCDR-cobTSC	ribB	-	-	gcvTHP-sdaA; dadA	-	ahcY-PF04020-metF-PF04993	-	-	-	-	-	-	-	-	-	-	-	-	-	sucAB-lpdA	-	-	-	-	-	-	-	-	ykoY	-	-	-	-	-	-	-	-	-	-	-
Cupriavidus taiwanensis str. LMG19424	thiCOSGE-h16_A0240	btuBCDR-cobTSC	ribB	-	-	gcvTHP-sdaA; dadA	-	ahcY-PF04020-metF-PF04993	-	-	-	-	-	-	-	-	-	-	-	-	-	sucAB-lpdA	-	-	-	-	-	ykkC	-	-	ykoY	-	-	-	-	-	-	-	-	-	-	-
Cupriavidus metallidurans CH34	thiCOSGE	btuBCDR-cobTSC	ribB	-	-	gcvTHP-sdaA; dadA	-	ahcY-PF04020-metF-PF04993	-	-	-	-	-	-	-	-	-	-	-	-	-	sucAB-lpdA	-	-	-	-	-	-	-	-	ykoY	-	-	-	-	-	-	-	-	-	-	-
Ralstonia eutropha JMP134	thiCOSGE	btuBCDR-cobTSC	ribB	-	-	gcvTHP-yrbG-sdaA; dadA	-	ahcY-PF04020-metF-PF04993	-	-	-	-	-	-	-	-	-	-	-	-	-	sucAB-lpdA	-	-	-	-	uctBPA-amt1-amt2-ucaAB; Reut_B3481	ucaAB	-	-	ykoY	-	-	-	-	-	-	-	-	-	-	-
Ralstonia solanacearum GMI1000	thiCOS	hoxN-cbiW-cobN-chl(ID); btuBCD-cobTSC	ribB	-	-	gcvTHP-sdaA	-	ahcY-PF04020-metF-PF04993	-	-	-	-	-	-	-	-	-	-	-	-	-	sucAB-lpdA	-	-	-	-	-	-	-	-	ykoY	-	-	-	-	-	-	-	-	-	-	-
Ralstonia pickettii 12J	thiCOSGE	btuBCDR-cobTSC	ribB	-	-	gcvTHP-sdaA; dadA	-	ahcY-PF04020-metF-PF04993	-	-	-	-	-	-	-	-	-	-	-	PF12138	-	sucAB-lpdA	-	-	-	-	-	-	-	-	ykoY; COG0530; COG0530	-	-	-	-	-	-	-	-	-	-	-
Proteobacteria/Gamma - Enterobacteriales
Erwinia amylovora ATCC 49946	thiCE; thiOSGF; thiBPQ; thiMD	-	ribB	lysC	-	-	-	-	-	-	-	-	-	-	-	-	moaABCDE	-	-	-	-	-	-	-	-	-	-	-	-	-	ykoY	-	-	-	-	-	-	rpsO	leuABCD	hisGDCBHAFI	thrABC	trpEGDCBA
Salmonella typhimurium LT2	thiCEFSGH; thiBPQ; thiMD	btuB-murI; cbiABCDETFGHJKLMNQOP-cobUST	ribB	-	-	-	-	-	-	-	-	-	-	-	-	-	moaABCDE	-	mgtA	-	-	-	-	-	-	-	-	ykkC	-	-	ykoY; COG1971	-	-	-	-	-	-	rpsO	leuABCD	hisGDCBHAFI	thrABC	trpEGDCBA
Photorhabdus luminescens subsp. laumondii TTO1	thiCEFSGH; thiBPQ	cbiABCDETFGHJKLP-cobUS	ribB	-	-	-	-	-	-	-	-	-	-	-	-	-	moaACDE	-	-	-	-	-	-	-	-	-	-	ykkC	mgtE	-	ykoY; COG1971	-	-	-	-	-	-	rpsO	leuABCD	hisGDCBHAFI	thrABC	trpEGDCBA
Escherichia coli str. K-12 substr. MG1655	thiCEFSGH; thiBPQ; thiMD	btuB-murI	ribB	lysC	-	-	-	-	-	-	-	-	-	-	-	-	moaABCDE	-	mgtA	-	-	-	-	-	-	-	-	ykkC	-	-	ykoY; COG1971	-	-	-	-	-	-	rpsO	leuABCD	hisGDCBHAFI	thrABC	trpEGDCBA
Edwardsiella tarda EIB202	thiCE; thiBPQ; thiMD	cbiP-cobT; cbiABCDETFGHJKLMNQ(OP)-cobU	ribB	-	-	-	-	-	-	-	-	-	-	-	-	-	moaACDE	-	-	-	-	-	-	-	-	-	-	ykkC	-	-	ykoY; COG2119	-	-	-	-	-	-	rpsO	leuABCD	hisGDCBHAFI	thrABC	trpEGDCBA
Erwinia carotovora subsp. atroseptica SCRI1043	thiCEFSGH; thiBPQ; thiMD	btuB-murI	ribB	lysC	-	yicG	-	-	-	-	-	-	-	-	-	-	moaABCDE	-	-	-	-	-	-	-	-	-	uctBPA-amt1-amt2	ucaA	-	-	ykoY; COG1971	-	-	-	-	-	-	rpsO	leuABCD	hisGDCBHAFI	thrABC	trpEGDCBA
Citrobacter koseri ATCC BAA-895	thiCEFSGH; thiBPQ; thiMD	btuB-murI; cbiA; btuFCD-petEABC	ribB	-	-	-	-	-	-	-	-	-	-	-	-	-	moaABCDE	-	mgtA	mcp	-	-	-	-	-	-	-	ykkC	mgtE	-	ykoY; COG1971	-	-	-	-	-	-	rpsO	leuABCD	hisGDCBHAFI	thrABC	trpEGDCBA
Yersinia pestis KIM	thiCEFGH; thiBPQ; thiD	btuB-murI	ribB	-	-	-	-	-	-	-	-	-	-	-	-	-	moaA	-	-	-	-	-	-	-	-	-	-	-	-	-	COG1971	-	-	-	-	-	-	rpsO	tnp-leuABCD	hisGDCBH	thrA	trpE
Enterobacter sp. 638	thiCEFSGH; thiBPQ; thiMD	btuB-murI	ribB	-	-	-	-	-	-	-	-	-	-	-	-	-	moaABCDE	-	mgtA	-	-	-	-	-	-	-	-	ykkC	-	-	ykoY; COG1971	-	-	-	-	-	-	rpsO	leuABCD	hisGDCBHAFI	thrABC	trpEGDCBA
Serratia proteamaculans 568	thiCEFSGH; tenA-thiZXY; thiBPQ; thiMD	btuB-murI	ribB	lysC	-	-	-	-	-	-	-	-	-	-	-	-	moaABCDE	-	-	-	-	-	-	-	-	-	-	ykkC	mgtE	-	ykoY; COG1971	-	-	-	-	-	-	rpsO	leuABCD	hisGDCBHAFI	thrABC	trpEGDCBA
Proteus mirabilis HI4320	thiCEFSGH; thiBPQ; thiD	btuB-murI	ribB	-	-	-	-	-	-	-	-	-	-	-	-	-	moaACDE	-	-	-	-	-	-	-	-	-	-	ykkC	mgtE	-	COG1971	-	-	-	-	-	-	rpsO	leuABCD	hisGDCBHAFI	thrABC	trpEGDCBA
Klebsiella pneumoniae subsp. pneumoniae MGH 78578	thiCEFSGH; tenA-thiZX; thiBPQ; thiMD	btuB-murI; cbiABCDETFGHJKLMNQOP-cobUT	ribB	lysC	-	-	-	-	-	-	-	-	-	-	-	-	moaABCDE	-	mgtA	-	-	-	-	-	-	-	-	ykkC	mgtE	-	ykoY; COG1971	-	-	-	-	-	-	rpsO	leuABCD	hisGDCBHAFI	thrABC	trpEGDCBA
Proteobacteria/Gamma - Pasteurellales
Haemophilus parasuis SH0165	thiB; thiMDE	-	ribDE(B/A)H	lysW	-	glyP	-	-	-	-	-	-	-	queCDE	-	-	moaACDE	-	-	-	-	-	-	-	-	-	-	-	-	-	-	-	-	-	-	-	-	rpsO	-	yuiF	thrAB	-
Haemophilus ducreyi 35000HP	thiB	-	ribDE(B/A)H	lysW; lysC	-	HD0460-glyP	-	-	-	-	-	-	-	queCDE	-	-	moaACDE; bisC	-	-	-	-	-	-	-	-	-	-	-	-	-	-	-	-	-	-	-	-	rpsO	-	-	-	-
Actinobacillus pleuropneumoniae serovar 7 str. AP76	thiB; thiZXFSGH-tenA-thiYDE	-	ribDE(B/A)H	lysW; lysC	-	glyP	-	-	-	-	-	-	-	queCDE	-	-	moaACDE; bisC	-	-	-	-	-	-	-	-	-	-	-	-	-	-	-	-	-	-	-	-	rpsO	-	hisGDC-X-hisB-X-hisHAFI	thrAB	-
Haemophilus somnus 2336	thiBPQ	-	ribB	lysW	-	glyP	-	-	-	-	-	-	-	-	-	-	moaACDE; bisC	-	-	-	-	-	-	-	-	-	-	-	-	-	-	-	rplJL	-	-	-	-	rpsO	-	-	thrABC	-
Actinobacillus succinogenes 130Z	thiBPQ; thiMDE; afuA	-	ribB	-	-	glyP	-	-	-	-	-	-	-	queCDE	-	-	moaACDE	-	-	-	-	-	-	-	-	-	-	-	-	-	-	-	-	-	-	-	-	rpsO	-	hisGD-X-hisCB-X-hisH	thrABC	-
Mannheimia succiniciproducens MBEL55E	thiBPQ; thiD; afuA	-	ribB	lysW	-	glyP	-	-	-	-	-	-	-	queCDE	-	-	moaACDE	-	-	-	-	-	-	-	-	-	-	-	-	-	-	-	-	-	-	-	-	rpsO	leuAB-X-leuCD	hisGDCB	thrABC	-
Pasteurella multocida subsp. multocida str. Pm70	thiBPQ; thiZX-tenA-thiY	-	ribB	lysW	-	glyP	-	-	-	-	-	-	-	queCDE	-	-	moaACDE	-	-	-	-	-	-	-	-	-	-	-	-	-	-	-	-	-	-	-	-	rpsO	leuAB	hisG-XX-hisDCB-X-hisHAF-X-hisI	thrABC	-
Haemophilus influenzae Rd KW20	thiBPQ; thiMDEU; thiZXY-tenA	-	ribB	lysW	-	glyP	-	-	-	-	-	-	-	queCDE	-	-	moaACDE	-	-	-	-	-	-	-	-	-	-	-	-	-	-	-	rplJL	-	-	-	-	rpsO; rpsO	leuABCD	hisGDCBHAFI; yuiF	thrABC	-
Aggregatibacter aphrophilus NJ8700	thiDBPQ; afuA; thiE	-	ribB	lysW	-	glyP	-	-	-	-	-	-	-	queC; queDE	-	-	moaACDE	-	-	-	-	-	-	-	-	-	-	-	-	-	-	-	rplJL	-	-	-	-	rpsO	leuA; leuBCD	hisGDCB; yuiF	-	-
Proteobacteria/Gamma - Vibrionales
Photobacterium profundum SS9	thiCEFGH; thiDZXY-tenA; thiBPQ	btuB	ribB	lysW; lysC; lysW2	-	glyP	add	-	-	-	-	-	-	-	-	-	moaACDE	-	-	tfoX; cbp; tagA	-	-	-	-	-	-	-	-	-	-	COG2119; ykoY	-	-	-	-	-	-	rpsO	leuABCD	hisGDCBHAFI	thrABC	aroA-trpEGDCBA
Vibrio angustum S14	thiCEFSGH; thiD; thiBPQ	btuB	ribB	lysW; lysC; lysW2	-	glyP	-	-	-	-	-	-	-	-	-	-	moaACDE	-	-	tfoX	-	-	-	-	-	-	-	-	-	-	COG2119; ykoY	-	-	-	-	-	-	rpsO	leuABCD	hisGDCBHAFI	thrABC	aroA-trpEGDCBA
Vibrio salmonicida LFI1238	thiCEFSGH; thiDZXY-tenA-thiME2; thiBPQ	btuB; btuFCD	-	lysW	-	glyP	-	-	-	-	-	-	-	-	-	-	moaACDE	-	-	tfoX	-	-	-	-	-	-	-	-	-	-	COG2119; ykoY; ykoY	-	rplJL	-	-	-	-	rpsO	leuABCD	hisGDCBHAFI	thrABC	trpEGDCBA
Vibrio fischeri ES114	thiCEFSGH; thiDZXY-tenA-thiME2; thiBPQ	btuB; btuFCD	-	lysW; lysC	-	glyP	-	-	-	-	-	-	-	-	-	-	moaACDE	-	-	tfoX	-	-	-	-	-	-	-	-	-	-	COG2119; ykoY	-	rplJL	-	-	-	-	rpsO	leuABCD	hisGDCBHAFI	thrABC	trpEGDCBA
Vibrio shilonii AK1	thiCEFSGH; thiDZXY-tenA; thiBPQ	btuB	ribB	lysW; lysC	-	glyP	add	-	-	-	-	-	-	-	-	-	moaABCDE	-	-	tfoX	-	-	-	-	-	-	-	-	-	-	COG2119; ykoY	-	-	-	-	-	-	rpsO	leuABCD	hisGDCBHAFI	thrABC	trpEGDCBA
Vibrio vulnificus CMCP6	thiCEFSGH; thiD; thiBPQ	btuB	ribB	lysW; lysC	-	glyP	add	-	-	-	-	-	-	-	-	-	moaABCDE	-	-	tfoX; cbp	-	-	-	-	-	-	-	-	-	-	COG2119; ykoY; COG0530	-	-	-	-	-	-	rpsO	leuABCD	hisGDCBHAFI	thrABC	trpEGDCBA
Vibrio cholerae O1 biovar eltor str. N16961	thiCEFSGH; thiD; thiBPQ	btuB	ribB	lysW; lysC; lysW2	-	glyP	-	-	-	-	-	-	-	-	-	-	moaABCDE	-	-	tfoX; cbp	-	-	-	-	-	-	-	ykkC	mgtE	-	COG2119; ykoY	-	-	-	-	-	-	rpsO	leuABCD	hisGDCBHAFI	thrABC	trpEGDCBA
Vibrio harveyi ATCC BAA-1116	thiCEFSGH; thiDZXY-tenA-thiME2; thiBPQ	btuB	ribB	lysW; lysC	-	glyP	add	-	-	-	-	-	-	-	-	-	moaABCDE	-	-	tfoX	-	-	-	-	-	-	-	ykkC	-	-	COG2119; ykoY	-	-	-	-	-	-	-	leuABCD	hisGDCBHAFI	thrABC	trpEGDCBA
Vibrio parahaemolyticus RIMD 2210633	thiCEFSGH; thiDZXY-tenA-thiME2; thiBPQ	btuB	ribB	lysW; lysC	-	glyP	add	-	-	-	-	-	-	-	-	-	moaABCDE	-	-	tfoX; cbp	-	-	-	-	-	-	-	ykkC	-	-	COG2119; ykoY	-	-	-	-	-	-	rpsO	leuA	hisGDCBHAFI	thrABC	trpEGDCBA
Vibrio splendidus LGP32	thiCEFSGH; thiDZXY-tenA-thiM; thiBPQ	btuB; cbiDC(ET)LGKHFB-cobD-cbiA	ribB	lysW; lysC	-	glyP	pbuG	-	-	-	-	-	-	-	-	-	moaABCDE	-	-	tfoX	-	-	-	-	-	-	-	-	-	-	COG2119; ykoY	-	rplJL	-	-	-	-	rpsO	leuABCD	hisGDCBHAFI	thrABC	trpEGDCBA
Proteobacteria/Gamma - Pseudomonadaceae
Pseudomonas stutzeri A1501	thiC	btuB2MR-cbiA-bluB-btuF-cbiB-cobD-cbiP-cobUTCS; btuB1	ribE(B/A)H	-	-	dadA	-	ahcY-metF	-	-	-	-	-	-	-	-	-	-	-	-	-	-	-	-	-	-	uctPA-amt1-amt2; uctB2	ykkC3	-	-	COG2119	-	-	-	-	-	-	rpsO	-	-	-	-
Pseudomonas aeruginosa PAO1	thiC	btuB2R-cbiA-bluB-cbiB-cobD-cbiP-cobUTCS; btuBDFC; cobWN; cbtA-cobE-cbiF; cobG-cbiCL(G/H)	ribE(B/A)H	-	-	-	-	ahcY-PA0431-metF	-	-	-	-	-	-	-	-	-	-	-	-	-	-	-	-	-	-	-	ykkC1; ykkC2	-	-	COG2119; COG1971	-	-	-	-	-	-	rpsO	-	-	-	-
Pseudomonas mendocina ymp	thiC	btuR-cbiA-bluB-cbiB-cobD-cbiP-cobUTCS; btuBDFC; cobWN-chIID-cbiL; btuB1; cbtC; cobG-cbiCL(G/H)	ribE(B/A)H	-	-	-	-	ahcY-metF	-	-	-	-	-	-	-	-	-	-	-	-	-	-	-	-	-	-	uctB1; uctPA; uctB1-amt1-amt2-ucaA	ucaA	-	-	COG2119	-	-	-	-	-	-	rpsO	-	-	-	-
Pseudomonas entomophila L48	thiC-cytX	btuR-cbiA-bluB-cbiB-cobD-cbiP-cobUTCS; btuB; btuDFC; cobWN-chIID; cbtBA-cobE-cbiF; cbiW	ribB	-	-	-	-	ahcY-metF	-	-	-	-	-	-	-	-	-	-	-	-	-	-	-	-	-	-	-	ykkC1	-	-	COG2119	-	-	-	-	-	-	rpsO	-	-	-	-
Pseudomonas putida KT2440	thiC-cytX; tenAA	btuR-cbiA-bluB-cbiB-cobD-cbiP-cobUTCS; btuB; cobWN-chIID; btuFCD	ribB	-	-	-	-	-	-	-	-	-	-	-	-	-	-	-	-	-	-	-	-	-	-	-	-	ykkC1	-	-	COG2119	-	-	-	-	-	-	rpsO	-	-	-	-
Pseudomonas syringae pv. tomato str. DC3000	thiC-cytX	btuR-cbiA-bluB-cbiB-cobD-cbiP-cobUTCS; cobWN-chIID; cbtBA; btuFCD	ribH2	-	-	-	-	ahcY-metF	-	-	-	-	-	-	-	-	-	-	-	-	-	-	-	-	-	-	uctB1PA-amt1-amt2-ucaAB	ucaAB	-	-	COG2119; COG1971	-	-	-	-	-	-	rpsO	-	-	-	-
Pseudomonas fluorescens Pf-5	thiC-cytX	btuR-cbiA-bluB-cbiB-cobD-cbiP-cobUTCS; cobWN-chIID; btuB; cbtBA-cobE-cbiF; btuB2-cbiW-btuF2	ribH2	-	-	-	-	ahcY-metF	-	-	-	-	-	-	-	-	-	-	-	-	-	-	-	-	-	-	-	ykkC1	-	-	COG2119; COG1971	-	-	-	-	-	-	rpsO	-	-	-	-
Azotobacter vinelandii AvOP	thiC	btu(B2/M/R)-cbiA-bluB-cbiB-cobD-cbiP-Avin_33070-cobUTCS	ribE(B/A)H	-	-	-	-	ahcY	-	-	-	-	-	-	-	-	-	-	-	-	-	-	-	-	-	-	-	-	-	-	COG2119	-	-	-	-	-	-	rpsO	-	-	-	-
Proteobacteria/Gamma - Shewanellaceae
Shewanella amazonensis SB2B	thiC(DE)FSGH; omp_thi-ykoF-pnuT-thiK	btuDC-cobTSU-cbiP-btuR; btuB	ribB	lysW; lysC-dapA	-	glyP	-	-	-	-	-	-	-	-	-	-	moaABCDE-modABC	-	-	-	-	-	-	-	-	-	-	-	-	-	COG2119; ykoY	-	-	-	-	-	-	rpsO	leuABCD	hisGDCBHAFI	thrABC	trpEGDCBA
Shewanella baltica OS155	omp_thi-ykoF-pnuT-thiK	btuDC-cobTSU-cbiP-btuR; btuB	ribB	lysW; lysC-dapA	-	glyP	-	-	-	-	-	-	-	-	-	-	moaACDE-modABC	-	-	chiA; cbp	-	-	-	-	-	-	-	ykkC	-	-	COG2119	-	-	-	-	-	-	rpsO	leuABCD	hisGDCBHAFI	thrABC	trpEGDCBA
Shewanella denitrificans OS217	thiC(DE)FSGH; omp_thi-ykoF-pnuT-thiK	btuB	-	lysW; lysC	-	-	-	-	-	-	-	-	-	-	-	-	moaACDE-modABC	-	-	chiA; cbp	-	-	-	-	-	-	-	-	-	-	COG2119	-	-	-	-	-	-	rpsO	leuABCD	hisGDCBHAFI	thrABC	trpEGDCBA
Shewanella frigidimarina NCIMB 400	thiC(DE)FSGH; omp_thi-ykoF-pnuT-thiK	btuDC-cobTSU-cbiP-btuR; btuB	ribB	lysW; lysC	-	-	-	-	-	-	-	-	-	-	-	-	moaACDE-modABC	-	-	-	-	-	-	-	-	-	-	-	-	-	COG2119	-	-	-	-	-	-	rpsO	leuABCD	hisGDCBHAFI	thrABC	trpEGDCBA
Shewanella halifaxensis HAW-EB4	thiC(DE)FSGH; omp_thi-ykoF-pnuT-thiK	btuDC-cobTSU-cbiP-btuR; btuB	ribB	lysW; lysC-dapA; lysW	-	glyP	add; pbuG	-	-	-	-	-	-	-	-	-	moaABCDE-modABC	-	-	chiA2; PF10462	-	-	-	-	-	-	-	-	-	-	COG2119; ykoY	-	-	-	-	-	-	rpsO	leuABCD	hisGDCBHAFI	thrABC	trpEGDCBA
Shewanella loihica PV-4	thiC(DE)FSGH; omp_thi-ykoF-pnuT-thiK	btuDC-cobTSU-cbiP-btuR; btuB	ribB	lysW; lysC-dapA	-	glyP	-	-	-	-	-	-	-	-	-	-	moaABCDE-modABC	-	-	filK	-	-	-	-	-	-	-	-	-	-	COG2119	-	-	-	-	-	-	rpsO	leuABCD	hisGDCBHAFI	thrABC	trpEGDCBA
Shewanella oneidensis MR-1	thiC(DE)FSGH; omp_thi-ykoF-pnuT-thiK	btuDC-cobTSU-cbiP-btuR; btuB	ribB	lysW; lysC-dapA; lysW	-	glyP	-	-	-	-	-	-	-	-	-	-	moaACDE-modABC	-	-	cbp	-	-	-	-	-	-	-	ykkC	-	-	COG2119	-	-	-	-	-	-	rpsO	leuABCD	hisGDCBHAFI	thrABC	trpEGDCBA
Shewanella pealeana ATCC 700345	thiC(DE)FSGH; omp_thi-ykoF-pnuT-thiK	btuDC-cobTSU-cbiP-btuR; btuB	ribB	lysW; lysC-dapA; lysW	-	glyP	add; pbuG	-	-	-	-	-	-	-	-	-	moaABCDE-modABC	-	-	chiA2	-	-	-	-	-	-	-	-	-	-	COG2119; ykoY	-	-	-	-	-	-	rpsO	leuABCD	hisGDCBHAFI	thrABC	trpEGDCBA
Shewanella piezotolerans WP3	thiC(DE)FSGH; omp_thi-ykoF-pnuT-thiK	btuDC-cobTSU-cbiP-btuR; btuB	ribB	lysW; lysC-dapA	-	glyP	add	-	-	-	-	-	-	-	-	-	moaABCDE-modABC	-	-	chiA	-	-	-	-	-	-	-	-	-	-	COG2119	-	-	-	-	-	-	rpsO	leuABCD	hisGDCBHAFI	thrABC	trpEGDCBA
Shewanella sediminis HAW-EB3	thiC(DE)FSGH; omp_thi-ykoF-pnuT-thiK	btuBDC-cobU-btuF-cobUCT2-cbiPA-cobS-btuR-Ssed_2153; btuDC-cobTSU-cbiP-btuR; btuB; cbiNM-Ssed_2094-cbiQO; cbiDC(ET)LGKHF-cysG-cbiB-cobD	ribB	lysW; lysC-dapA	-	glyP	add	-	-	-	-	-	-	-	-	-	moaABCDE-modABC	-	-	Ssed_3199	-	-	-	-	-	-	-	-	-	-	COG2119	-	-	-	-	-	-	rpsO	leuABCD	hisGDCBHAFI	thrABC	trpEGDCBA
Shewanella sp ANA-3	thiC(DE)FSGH; omp_thi-ykoF-pnuT-thiK	btuDC-cobTSU-cbiP-btuR-SO3711-btuF; btuB	ribB	lysW; lysC-dapA	-	glyP	-	-	-	-	-	-	-	-	-	-	moaACDE-modABC	-	-	chiA	-	-	-	-	-	-	-	ykkC	-	-	COG2119	-	-	-	-	-	-	rpsO	leuABCD	hisGDCBHAFI	thrABC	trpEGDCBA
Shewanella sp MR-4	thiC(DE)FSGH; omp_thi-ykoF-pnuT-thiK	btuDC-cobTSU-cbiP-btuR-SO3711-btuF; btuB	ribB	lysW; lysC-dapA	-	glyP	-	-	-	-	-	-	-	-	-	-	moaACDE-modABC	-	-	chiA; cbp; Sputw3181_3484	-	-	-	-	-	-	-	ykkC	-	-	COG2119	-	-	-	-	-	-	rpsO	leuABCD	hisGDCBHAFI	thrABC	trpEGDCBA
Shewanella sp MR-7	thiC(DE)FSGH; omp_thi-ykoF-pnuT-thiK	btuDC-cobTSU-cbiP-btuR-SO3711-btuF; btuB	ribB	lysW; lysC-dapA	-	glyP	-	-	-	-	-	-	-	-	-	-	moaACDE-modABC	-	-	chiA; cbp; Sputw3181_3484	-	-	-	-	-	-	-	ykkC	-	-	COG2119	-	-	-	-	-	-	rpsO	leuABCD	hisGDCBHAFI	thrABC	trpEGDCBA
Shewanella sp W3-18-1	thiC(DE)FSGH; omp_thi-ykoF-pnuT-thiK	btuDC-cobTSU-cbiP-btuR; btuB	ribB	lysW; lysC	-	glyP	-	-	-	-	-	-	-	-	-	-	moaACDE-modABC	-	-	Sputw3181_3484	-	-	-	-	-	-	-	ykkC	-	-	COG2119	-	-	-	-	-	-	rpsO	leuABCD	hisGDCBHAFI	thrABC	trpEGDCBA
Shewanella woodyi ATCC 51908	thiC(DE)FSGH; omp_thi-ykoF-pnuT-thiK	btuDC-cobTSU-cbiP-btuR; btuB	ribB	lysW; lysC-dapA	-	glyP	-	-	-	-	-	-	-	-	-	-	moaABCDE-modABC	-	-	chiA; cbp	-	-	-	-	-	-	-	-	-	-	COG2119	-	-	-	-	-	-	rpsO	leuABCD	hisGDCBHAFI	thrABC	trpEGDCBA
Shewanella putrefaciens CN-32	thiC(DE)FSGH; omp_thi-ykoF-pnuT-thiK	btuDC-cobTSU-cbiP-btuR; btuB	ribB	lysW; lysC	-	glyP	-	-	-	-	-	-	-	-	-	-	moaACDE-modABC	-	-	-	-	-	-	-	-	-	-	ykkC	-	-	COG2119	-	-	-	-	-	-	rpsO	leuABCD	hisGDCBHAFI	thrABC	trpEGDCBA
*Each cell contains all genes and operons predicted to be regulated by a particular RNA motif in a genome. Multiple candidate operons are separated by a semicolon. In the operon description, dash separates neighboring genes but is omitted for genes sharing the same locus mnemonic. Parenthesis indicates fused genes.
T-box regulons are shown in Table S2
