# Supplementary material for: Comparative genomics of metabolic capacities of regulons controlled by cis-regulatory RNA motifs in bacteria
Source: BMC Genomics. 2013 Sep 2;14:597. doi: 10.1186/1471-2164-14-597 (PMC3766115; doi:10.1186/1471-2164-14-597)
Supplement: Additional file 2 — The inferred content of 19 amino acid-specific T-box regulons in microbial genomes from 9 taxonomic groups. Each cell contains all genes and operons predicted to be regulated by a particular RNA motif in a genome. Multiple candidate operons are separated by semicolons. In the operon description, dashes separate neighboring genes but are omitted for genes sharing the same locus mnemonic. Parentheses indicate fused genes. [file 1471-2164-14-597-S2.xlsx]

## Sheet: Table S2
Additional file 2. The inferred content of 19 amino acid-specific T-box regulons in microbial genomes from 9 taxonomic groups.
T box specificity	Ala*	Arg	Asn	Asp	Cys	Gln	Gly	His	Ile	Leu	Lys	Met	Phe	Pro	Ser	Thr	Trp	Tyr	Val
Firmicutes - Lactobacillaceae
Lactobacillus sakei subsp. sakei 23K	alaS	argS	-	hisS-aspS	cysS-ytbE-trmH	-	glyQS	-	ileS	leuS	-	metNPQ	pheST	-	serS	thrS	trpS	tyrS; tyrT	valS
Lactobacillus casei ATCC 334	alaS	argS	-	hisS-aspS	-	-	glyQS	hisZGDBHAFIEC	ileS	leuS	-	metEF; metQ; yxjH-rhc; metQNP	pheST	proBA	serS	thrS	trpS; trpDCFBA; oppA	tyrS	valS; brnQ
Lactobacillus rhamnosus GG	LGG_00766-alaS	argS	-	hisS-aspS	-	-	glyQS	hisZGDBHAFIEC	ileS; brnQ	leuS	-	metQ; metEF; metQ; metQNP	pheST	proBA	serS	thrS	trpS	tyrS	valS; brnQ
Lactobacillus delbrueckii subsp. bulgaricus ATCC BAA-365	alaS	-	asnA-asnS	hisS-aspS	-	-	glyQS	-	ileS	leuS	-	metQNP; rhc-metE; oppA	pheST	-	serS	thrS	-	tyrS; tyrT	valS
Lactobacillus johnsonii NCC 533	alaS	argS	asnA	hisS-aspS; glnQHMP	-	-	glyQS	-	ileS; brnQ; oppA	leuS	-	yxjH-rhc; metQNP	pheST	-	serS	thrS	-	tyrS; tyrT	valS
Lactobacillus helveticus DPC 4571	alaS	argS	asnA; glnQHMP	hisS-aspS	-	-	glyQS	-	ileS; brnQ	leuS	-	rhc-metE; metQNP; mmuM	pheST	-	serS	thrS	-	tyrS; tyrT	valS
Lactobacillus acidophilus NCFM	alaS	argS	asnA; glnQHMP	hisS-aspS	-	-	glyQS	-	ileS; brnQ; oppA; oppA	leuS	-	metQ; yxjH-rhc; metQNP; oppA	pheST	-	serS	thrS	-	tyrS; tyrT	valS; brnQ
Lactobacillus salivarius subsp. salivarius UCC118	alaS	argS	-	hisS-aspS	-	-	glyQS	-	ileS; brnQ	leuS	-	yxjH-metQNP-hmrB	pheST	-	serS	thrS	trpS	tyrS; tyrT; tyrT	valS
Pediococcus pentosaceus ATCC 25745	alaS	argS	asnA; asnS2	hisS-aspS	-	-	glyQS	-	ileS	leuS	-	yxjH; metNPQ	pheST	-	serS	thrS	trpS	tyrS; tyrT	valS
Lactobacillus brevis ATCC 367	alaS	argS; oppA	asnA; asnS2	hisS-aspS	-	-	glyQS	-	ileS; brnQ; oppA	leuS; oppA	-	yxjH; metQNP; oppA	pheST	-	serS	thrS	trpS; oppA	LVIS_2216-PEPE_0593-tyrS; tyrS; tyrT	valS; brnQ
Lactobacillus plantarum WCFS1	alaS	argS	asnA-asnS	hisS-aspS	-	-	glyQS	hisZGDBHAFIEC	ileS; brnQ	leuS	oppA	metEF; metNPQ; metAY-hom; metI; yxjH; metNPQ; mtsABC	pheST	-	serS; serS	thrS	trpS; trpEGDCFBA; oppA	tyrS; tyrT; tyrT	valS; brnQ
Lactobacillus fermentum IFO 3956	alaS	argS	asnB	hisS-aspS	-	-	glyQS	hisZGDBHAFIEC	ileS; ilvE	leuS	-	metBI; metQNP-hmrB; yxjH; metA-hom; yxjH-rhc; metQ2-msrA	pheST	-	serS	thrS	trpS	tyrS	valS; brnQ
Lactobacillus reuteri JCM 1112	alaS	argS	asnA-asnS	hisS; aspS	-	-	glyQS	-	ileS; brnQ	leuS	-	yxjH-mdh; metQNP-hmrB; rhc-metQ; mmuM; yxjH2; metQ2-msrA	pheST	proBAI	serS	thrS	trpS	tyrS; tyrT	valS
Oenococcus oeni PSU-1	alaS	-	-	-	-	-	glyQ-X'-glyS	-	ileS	leuS	-	OEOE_1057-metNPQ; metQ-yxjH-hmrB-metNP	pheST	-	-	thrS	-	tyrS	valS
Leuconostoc mesenteroides subsp. mesenteroides ATCC 8293	alaS	argS	-	hisS-aspS	-	-	glyQS	-	ileS	leuS	-	mdh-LEUM_0116; metQ-hmrB-metNP; metFE; hcp-mtsABC; yxjH-LEUM_1800-metY; metAIC-yxjH	pheST	-	serS	thrS; ansP	trpBDCFAEG	tyrS; tyrT	valS
Firmicutes - Streptococcaceae
Lactococcus lactis subsp. cremoris SK11	alaS	-	-	hisS-yueA-aspS	-	-	X3-glyQS-ylaC	hisCZ-LACR_1334-hisDB-ymdC-hisHAF(I/E)K	ileS	-	-	metQQQ-LACR_0363-metQNP-mtsABC	pheST	-	serS	thrS	trpS; trpEGD	-	LACR_2480-valS
Lactococcus lactis subsp. lactis Il1403	alaS	-	-	hisS-yueA-aspS	-	-	glyQS-ylaC	hisCZGDB-ymdC-hisHAF(I/E)K	ileS	-	-	metQQQQNP-mtsABC	pheST	-	serS	thrS	trpS; trpEGDCF-yojCB-trpBA	-	valS
Streptococcus thermophilus CNRZ1066	alaS	-	-	-	-	-	glyQ	-	ileS	-	-	-	pheS-paiA-pheT	-	serS	str0571-thrS	trpS; tyrA-trpEGDCFBA	-	SP_0565-rimL-valS
Streptococcus agalactiae 2603V/R	COG4894-alaS	-	-	-	-	-	glyQ-SAG0269-glyS-ylaC	-	ileS	-	-	-	pheS-paiA-pheT	-	serS	thrS	-	-	Sez_1484-SGO_0637-SP_0567-valS
Streptococcus uberis 0140J	alaS	-	-	-	-	-	glyQS-ylaC	-	ileS	-	-	-	pheS-paiA-pheT	-	serS	thrS	trpS	-	SUB1345-43-valS
Streptococcus equi subsp. zooepidemicus MGCS10565	alaS	-	-	-	-	-	glyQ	-	ileS	-	-	-	pheST	-	serS	thrS	trpS	-	Sez_1484-SP_0567-valS
Streptococcus dysgalactiae subsp. equisimilis GGS_124	COG4894-alaS	-	-	-	-	-	glyQS-ylaC	-	ileS	-	-	-	pheST	-	serS	thrS	trpS	-	SSU05_0457-SGO_0637-SP_0567-valS
Streptococcus pyogenes M1 GAS	alaS	-	-	-	-	-	glyQS-ylaC	-	ileS	-	-	-	pheST	-	serS	thrS	trpS	-	SGO_0637-SP_0567-valS
Streptococcus gallolyticus UCN34	alaS	-	-	-	-	-	glyQS-ylaC	hisCZGD-serB-hisBHAFIE	ileS	-	-	-	pheS-paiA-pheT	-	serS	thrS	trpS; tyrA-trpEGDCFBA	-	SP_0565-SGO_0637-SP_0567-valS
Streptococcus mutans UA159	COG4894-alaS	-	aspS2-gatCAB	-	-	-	glyQS-ylaC	hisCZGD-serB-hisB-SMU.1267c-hisHAFI-SGO_0638-hisE	ileS	-	-	-	pheS-paiA-pheT	-	serS	SMU.1587c-thrS	tyrA-trpEGDCFBA	-	SMU.1773c-71c-valS
Streptococcus suis 05ZYH33	COG4894-alaS	-	-	-	-	-	X5-glyQS-ylaC	-	SSU05_0488-ileS	-	-	-	pheS-paiA-pheT	-	serS	SSU05_1367-thrS	trpS; trpXYZ	-	SSU05_0457-SP_0567-valS
Streptococcus mitis B6	COG4894-alaS	-	-	-	-	-	X4-glyQS-ylaC	-	ileS	-	-	-	pheS-paiA-pheT	-	serS	thrS	trpXYZ	-	SP_0565-rimL-SP_0567-valS
Streptococcus pneumoniae TIGR4	COG4894-alaS	-	-	-	-	-	X2-glyQS-ylaC	-	ileS	-	-	-	pheS-paiA-pheT	-	serS	SP_1630-thrS	trpEGDCFBA; trpXYZ	-	SP_0565-rimL-SP_0567-valS
Streptococcus gordonii str. Challis substr. CH1	COG4894-alaS	-	aspS2-gatCAB	-	-	-	glyQS-ylaC	hisCZGDBHAFIEK; SGO_0637-SGO_0638	ileS	-	-	-	pheS-paiA-pheT	-	serS	SGO_0777-thrS	trpEGDCFBA; trpXYZ; trpB2	-	SGO_0637-38-valS
Streptococcus sanguinis SK36	COG4894-alaS	-	aspS2-gatCAB	-	-	-	X2-glyQS-ylaC	hisCZGDBHAFIEK	ileS	-	-	-	pheS-paiA-pheT	-	serS	SSA_1572-thrS	trpEGDCFBA; trpX; trpB2	-	rimL-SSA_1820-valS
Firmicutes - Bacillales
Bacillus subtilis subsp. subtilis str. 168	alaS	-	hisS-aspS	-	cysES	-	glyQS	-	ileS	leuS; ilvBHC-leuABCD; yvbW	-	-	pheST	proBA; proI	serS	thrS; thrZ	trpS; rtpA-ycbK	tyrS; tyrZ	valS
Bacillus amyloliquefaciens FZB42	alaS	-	hisS-aspS	-	cysES	-	glyQS	-	ileS	leuS; ilvBHC-leuABCD; yvbW	lysX	-	pheST	proBA; proI	serS	thrS	trpS	tyrS	valS
Bacillus pumilus SAFR-032	alaS	-	-	-	cysES	-	glyQS	-	ileS	leuS; ilvBHC-leuABCD; yvbW; leuA2	lysX	BPUM_3680-mtsABC	pheST	proBA; proI	serS	thrS; thrZ	trpS	tyrS	valS
Bacillus licheniformis DSM 13	alaS	-	hisS-aspS	-	cysES	-	glyQS	-	ileS	leuS; ilvBHC-leuABCD; yvbW	-	-	pheST	proBA; proI; proS2	serS	thrS; thrZ	trpS; rtpA-ycbK	tyrS; tyrZ	valS
Anoxybacillus flavithermus WK1	alaS	-	hisS-aspS	-	cysES	-	glyS	-	ileS	leuS; ilvBHC-leuABCD	-	-	pheST	proBA; proI	serS	thrS	trpS	tyrS	valS
Geobacillus kaustophilus HTA426	alaS	-	-	hisS-aspS	cysES	-	glyS	-	ileS	leuS; ilvBHC-leuABCD	-	-	pheST	proBA; proI	serS	thrS	trpS	tyrS	valS
Bacillus cereus ATCC 14579	alaS	-	asnS2; asnA	hisS-aspS; asnS3	cysES	-	-	-	ileS; ileS2; brnQ; ilvEBCDA	leuS; yocR	lysS	metS	pheST	proS2	serS	thrS; thrZ; hom-thrCB; ykbA; brnQ	trpS; trpEGDCFBA; yhdH	tyrS; tyrS; aroF-hisC-tyrA-aroE; phhA-phs; aroA; tyrT	valS
Bacillus halodurans C-125	alaS	argS	hisS-aspS	-	cysES	-	glyQS	-	ileS	leuS; ilvBHC-leuABCD	lysX	metS	pheST	proBAI	serS; serA	thrS	trpS	tyrZ	valS
Bacillus clausii KSM-K16	alaS	-	hisS-aspS	-	cysES	-	-	-	ileS	leuS; ilvBHC-leuABCD	lysX	metS	pheST	proBAI	serA; serS2	thrS; thrZ	trpS	tyrZ	valS
Oceanobacillus iheyensis HTE831	alaS	-	-	hisS-aspS	X-cysES	-	glyQS	-	ileS; ileS2; ilvBHC-leuABCD-ilvA	leuS; yuaI-BC4195	-	-	pheST	proBA; proI; proS2	serS	thrS	trpS; trpEGDCFBA	tyrS; tyrT	valS
Paenibacillus sp. JDR-2	alaS	argS	-	hisS-aspS	cysES	-	glyQS	-	Pjdr2_4149	leuS; ilvBHC-leuA; leuA2; ilvB2	asd; glnS2	metS; metS	pheST	proBAI; proS	serS2	thrS; thrZ	trpS; trpS	tyrS	-
Firmicutes - Staphylococcaceae
Staphylococcus aureus subsp. aureus N315	alaS	-	`	-	cysES	-	glyS	-	ileS	leuS	-	metICFE-mdh	pheST	-	serS	thrS	trpEGDCFBA	tyrS	valS
Staphylococcus capitis SK14	alaS	-	hisS-aspS	-	cysES	-	glyS	-	ileS	leuS	-	metICFE-mdh	pheST	-	serS	thrS	trpEGDCFBA	tyrS; tyrS	-
Staphylococcus epidermidis ATCC 12228	alaS	-	hisS-aspS	-	cysES	-	glyS	-	ileS	leuS	-	metICFE-mdh	pheST	-	serS	thrS	trpEGDCFBA	tyrS	valS
Staphylococcus carnosus subsp. carnosus TM300	alaS	-	hisS-aspS	-	cysES	-	glyS	-	ileS	leuS	-	metCFE-mdh; metE2	pheST	-	serS	thrS; thrZ	trpEGDCFBA	tyrS	valS
Staphylococcus haemolyticus JCSC1435	alaS	-	hisS-aspS	-	cysES	-	glyS	-	ileS	leuS	-	metICFE-mdh	pheST	-	serS	thrS; thrZ	trpEGDCFBA	tyrS	valS
Staphylococcus saprophyticus subsp. saprophyticus ATCC 15305	-	-	hisS-aspS	-	cysES	-	glyS	-	ileS	leuS	-	metICFE-mdh	pheST	-	serS	thrS	trpEGDCFBA	tyrS	valS
Macrococcus caseolyticus JCSC5402	alaS	-	hisS-aspS	-	cysES	-	glyS	-	ileS	leuS	-	metE2	-	-	serS	thrS	-	tyrS	valS
Firmicutes - Clostridiaceae
Clostridium cellulolyticum H10	alaS; alaRT	-	-	hisS-aspS	-	-	-	-	ileS	leuS; ilvBHC-leuA2-leuA	-	metS	pheST	-	serS	thrZ-thrS	trpEGDCFBA	tyrS; aroA	Ccel_1198-valS
Clostridium kluyveri DSM 555	alaS	-	asnS; asnB	-	cysKE; ubiG-mccBA	-	glyS	-	ileS; ilvA	leuS; leuA1; ilvC; ilvBH; leuA2CDB	-	metS	pheST	proS2	yurG-serA	-	trpP; trpB2; trpEGDCFBA	-	valS
Clostridium novyi NT	alaS; alaRT	argS	asnS	-	cysE	-	glyS	-	ileS; brnQ; ilvCBE	leuS; brnQ1	-	metS	pheST	proS2	yurG-serA; serS	thrZ	trpP; trpB	tyrS	valS
Clostridium acetobutylicum ATCC 824	alaS	argS	aspS2-gatCAB	aspS3	cysE; ubiG-mccBA; tcyABC	-	glyS	-	ileS; brnQ	leuS; leuA	-	metS	pheST	proS	yurG-serA-CAC0016-serS	thrZ	trpP; trpS; trpEGDCFBA	tyrZ	valS; ilvC
Clostridium perfringens ATCC 13124	alaS	argS	asnS; asnA	-	cysKE; ubiG-mccBA-luxS; cysP1; cysP2	-	glyS	-	ileS; brnQ	leuS	-	metS-metS2;	pheST	proS	serS	thrS	trpS	-	valS
Clostridium butyricum 5521	alaS; alaRT	argS	-	-	cysKE	-	glyS	-	ileS; ilvH-leuACDB-ilvDB	leuS; ilvBH1	-	metS	pheST	proS	serS	thrZ; thrS	trpP; trpS; trpEG	-	valS
Clostridium beijerincki NCIMB 8052	alaS; alaRT	argS	asnS2	-	cysKE	-	glyS	-	ileS; ilvH-leuACDB-ilvBC	leuS	lysU	metS3	pheST	proS	serS	thrZ; thrS	trpP; trpEGDCFBA	tyrZ	valS; ilvBH1
Clostridium tetani E88	alaS; alaRT	argS	asnS; asnA	-	cysE	-	glyS	-	ileS; brnQ	leuS	-	metS	pheST; brnQ1	proS	serS; yurG-serA	thrZ	trpP	-	valS
Clostridium botulinum A str. ATCC 3502	alaS	argS	asnS	aspS3	cysKE; ubiG-mccB-luxS-mccA; cysP1	-	glyS	-	ileS	leuS	-	metS	pheST	proS2	serS; serS	thrZ	trpP; trpS	-	CD2125-valS
Clostridium bartlettii DSM 16795	alaS	argG; argF; argCJBD; artPQM	asnS; aspS2-gatCAB; asnA	-	-	-	-	-	ileS; X-ilvCB	leuS	-	metS	pheST	proS	-	thrZ	trpP; trpS; trpB2	tyrS; tyrZ	valS
Clostridium hiranonis DSM 13275	alaS	argG; artPQM	asnS	-	-	-	-	hisZXY	ileS	leuS	-	metS	pheST	proS2-proS	serS	thrZ	trpP; mtnN-trpS	tyrZ	valS
Clostridium difficile 630	alaS	argG; argCJBDF; argH; artPQM	asnS; asnA	-	-	-	-	hisZXY	ileS	leuS; leuACDB	-	metS	pheST	proS-proS2	serS	thrZ	trpP; mtnN-trpS	tyrZ	valS
Clostridium sp. OhILAs	alaS	argS	asnS	hisS-aspS	cysES	-	glyS	hisZXY	-	leuS	-	metS; metS2; metS3; metNP	pheST	proS2	serS	thrZ; Clos_0845-ilvA	trpS; trpX; trpXYZ	tyrS	valS
Clostridium leptum DSM 753	alaS	-	aspS1-gatAB	-	-	-	-	-	ilvBH1-leuA	leuA1	-	-	pheST	-	-	thrS	trpB2; trpEGDCFBA	tyrS	-
Clostridium sp. L2-50	-	-	aspS	-	-	-	-	-	ileS	leuA1	-	-	pheST	-	-	thrS	trpB2; trpEGDCBA	-	valS; ilvB1H2
Clostridium sp. SS2/1	-	-	aspS	-	cysES	-	-	-	ileS	leuA1	-	-	pheST	-	-	thrZ	trpE(G/D)CFBA; trpXYZ	-	-
Clostridium phytofermentans ISDg	alaS	-	aspS-gatCA	-	cysES	-	glyS	-	ileS	leuS; leuA2	-	metS	pheST	proS2	serS	thrZ; thrS	trpS; trpB2	tyrZ	valS; ilvDB
Clostridium nexile DSM 1787	-	-	-	-	cysES	-	-	-	ileS	leuS	-	metS	pheST	proS2	-	thrS	trpB2; trpEGDC(F/B)A	tyrS	valS
Clostridium scindens ATCC 35704	-	-	aspS2-CLOSCI_03775-gatCAB	-	cysES	-	-	-	ileS	leuS	-	metS	pheST	proS2	-	-	trpXYZ	tyrS	valS; ilvB1H2E1
Clostridium bolteae ATCC BAA-613	-	-	aspS2-gatCAB	-	-	-	-	-	ileS	leuS	-	-	pheST	proS2	-	thrZ	trpEGDCFBA; trpXYZ	tyrS; tyrS	valS
Chloroflexi
Herpetosiphon aurantiacus ATCC 23779	-	-	-	-	-	-	glyS	-	ileS	-	-	-	-	-	Haur_4345-43-serS	Cagg_2512-thrS	trpS	-	Haur_3008-valS
Chloroflexus aggregans DSM 9485	-	-	-	-	-	-	glyS	-	ileS	-	-	-	-	-	-	-	trpB	-	-
Chloroflexus sp. Y-400-fl	-	-	-	-	-	-	glyS	-	ileS	-	-	-	-	-	-	Cagg_2512-thrS	trpB	-	-
Roseiflexus sp. RS-1	-	-	-	-	-	-	glyS	-	ileS	-	-	-	pheS-PF02366-pheT	-	-	Cagg_2512-thrS	trpB	-	-
Roseiflexus castenholzii DSM 13941	-	-	-	-	-	-	glyS	-	ileS	-	-	-	pheS-PF02366-pheT	-	Cagg_1428-mutT-serS	Cagg_2512-thrS	trpB	-	-
Deinococcus-Thermus
Deinococcus geothermalis DSM 11300		-	-	-	-	-	glyQS	-	ileS	-	-	-	-	-	-	-	-	-	-
Deinococcus deserti VCD115		-	-	-	-	-	glyQS	-	ileS	-	-	-	-	-	-	-	-	-	DR0149-valS
Deinococcus radiodurans R1		-	-	-	-	-	glyQS	-	ileS	-	-	-	-	-	-	-	-	-	DR0149-valS
Thermus aquaticus Y51MC23		-	-	-	-	-	-	-	ileS	-	-	-	-	-	-	-	-	-	-
Thermus thermophilus HB27		-	-	-	-	-	-	-	ileS	-	-	-	-	-	-	-	-	-	-
Actinobacteria - Corynebacteriaceae
Corynebacterium glutamicum ATCC 13032			-	-	-	-	-	-	ileS	-	-	-	-	-	-	-	-	-	-
Corynebacterium efficiens YS-314			-	-	-	-	-	-	ileS	-	-	-	-	-	-	-	-	-	-
Corynebacterium diphtheriae NCTC 13129			-	-	-	-	-	-	ileS	-	-	-	-	-	-	-	-	-	-
Corynebacterium aurimucosum ATCC 700975			-	-	-	-	-	-	ileS	-	-	-	-	-	-	-	-	-	-
Corynebacterium jeikeium K411			-	-	-	-	-	-	ileS	-	-	-	-	-	-	-	-	-	-
Corynebacterium urealyticum DSM 7109			-	-	-	-	-	-	ileS	-	-	-	-	-	-	-	-	-	-
Corynebacterium amycolatum SK46			-	-	-	-	-	-	ileS	-	-	-	-	-	-	-	-	-	-
Corynebacterium kroppenstedtii DSM 44385			-	-	-	-	-	-	ileS	-	-	-	-	-	-	-	-	-	-
Actinobacteria - Mycobacteriaceae
Mycobacterium abscessus ATCC 19977	-	-	-	-	-	-	-	-	ileS	-	-	-	-	-	-	-	-	-	-
Mycobacterium avium 104	-	-	-	-	-	-	-	-	-	-	-	-	-	-	-	-	-	-	-
Mycobacterium marinum M	-	-	-	-	-	-	-	-	ileS	-	-	-	-	-	-	-	-	-	-
Mycobacterium leprae TN	-	-	-	-	-	-	-	-	ileS	-	-	-	-	-	-	-	-	-	-
Mycobacterium tuberculosis H37Rv	-	-	-	-	-	-	-	-	ileS	-	-	-	-	-	-	-	-	-	-
Mycobacterium smegmatis str. MC2 155	-	-	-	-	-	-	-	-	ileS	-	-	-	-	-	-	-	-	-	-
Mycobacterium vanbaalenii PYR-1	-	-	-	-	-	-	-	-	ileS	-	-	-	-	-	-	-	-	-	-
Mycobacterium flavescens PYR-GCK	-	-	-	-	-	-	-	-	ileS	-	-	-	-	-	-	-	-	-	-
Mycobacterium sp. JLS	-	-	-	-	-	-	-	-	-	-	-	-	-	-	-	-	-	-	-
*Each cell contains all genes and operons predicted to be regulated by a particular RNA motif in a genome. Multiple candidate operons are separated by a semicolon. In the operon description, dash separates neighboring genes but is omitted for genes sharing the same locus mnemonic. Parenthesis indicates fused genes.
